# Supplementary material for: MicroRNA Expression Profiles in Human Samples and Cell Lines Revealed Nine miRNAs Associated with Cisplatin Resistance in High-Grade Serous Ovarian Cancer
Source: Int J Mol Sci. 2024 Mar 28;25(7):3793. doi: 10.3390/ijms25073793 (PMC11011404; doi:10.3390/ijms25073793)
Supplement: Supplementary file 1 [file ijms-25-03793-s001.zip]

Archive with 6 entries (6 files):
- Supplementary Figures.pptx
- Supplementary Table S1.xlsx
- Supplementary Table S3.xlsx
- Supplementary Table S4.xlsx
- Supplementary Table S5.xlsx
- Supplemmentary Table S2.xlsx
