# Supplementary material for: MicroRNA Expression Profiles in Human Samples and Cell Lines Revealed Nine miRNAs Associated with Cisplatin Resistance in High-Grade Serous Ovarian Cancer
Source: Int J Mol Sci. 2024 Mar 28;25(7):3793. doi: 10.3390/ijms25073793 (PMC11011404; doi:10.3390/ijms25073793)
Supplement: Supplementary file 1 [file ijms-25-03793-s001.zip › Supplementary Table S1.xlsx]

## Sheet: Mixed-Control-Ref-sqrt-BC
miRNA	Mean tumor	Mean adj	Mean control	FoldChange-TumorVSControl	Tumor vs. Control p-value	FoldChange-TumorVSAdjacent	Tumor vs. Adj p-value	FoldChange-AdjVSControl	Adj vs. Control p-value
hsa.miR.200c.3p	1492	853.833	45.1667	33.0332	0.00251725	1.74741	0.0310785	18.9041	0.00931338
hsa.miR.141.3p	2782.83	1239	28.1667	98.7988	0.00435857	2.24603	0.0296104	43.9882	0.020259
hsa.miR.98.3p	16.3333	11.8333	6.83333	2.39024	0.00514064	1.38028	0.0310647	1.73171	0.033069
hsa.miR.200b.3p	1702.33	655	45.3333	37.5515	0.00814054	2.59898	0.0400722	14.4485	0.051682
hsa.miR.135b.5p	3005.83	1132.5	17.6667	170.142	0.00937132	2.65416	0.0554165	64.1038	0.0501933
hsa.miR.320b	19.8333	16.1667	8.66667	2.28846	0.00946466	1.2268	0.0555465	1.86538	0.0323031
hsa.miR.370.5p	12.6667	13.6667	6.33333	2	0.0103563	-1.07895	0.632034	2.15789	0.00714372
hsa.miR.106b.5p	387.5	238.833	31.1667	12.4332	0.0109667	1.62247	0.131387	7.6631	0.0393952
hsa.miR.3918	9.33333	11.5	4.66667	2	0.0116996	-1.23214	0.180787	2.46429	0.00399491
hsa.miR.589.5p	10.8333	7.33333	3.83333	2.82609	0.0129194	1.47727	0.0979214	1.91304	0.08845
hsa.miR.512.3p	7	4.66667	3	2.33333	0.0135522	1.5	0.0398207	1.55556	0.117715
hsa.miR.3928.3p	9.5	10.3333	5.83333	1.62857	0.0141669	-1.08772	0.462595	1.77143	0.00774342
hsa.miR.183.5p	112.5	75.1667	18.1667	6.19266	0.0144446	1.49667	0.0663891	4.13761	0.0583968
hsa.miR.93.5p	609	407.5	81.6667	7.45714	0.0158804	1.49448	0.142724	4.9898	0.0568001
hsa.miR.515.5p	14	12.1667	7.66667	1.82609	0.0158846	1.15068	0.345925	1.58696	0.0408053
hsa.miR.577	15.6667	11.1667	8.66667	1.80769	0.0187759	1.40299	0.0617924	1.28846	0.227952
hsa.miR.625.5p	29.8333	21.5	11.8333	2.52113	0.0190569	1.3876	0.177875	1.8169	0.0890353
hsa.miR.92b.3p	27	19	6.33333	4.26316	0.020379	1.42105	0.108699	3	0.0620456
hsa.miR.200a.3p	1031.17	350.833	25.1667	40.9735	0.0209371	2.93919	0.0981595	13.9404	0.112311
hsa.miR.96.5p	59.8333	37.3333	9.83333	6.08475	0.0222667	1.60268	0.068672	3.79661	0.0853916
hsa.miR.182.5p	21.3333	15.1667	3.5	6.09524	0.0245533	1.40659	0.0906047	4.33333	0.0669874
hsa.miR.106a.5p.hsa.miR.17.5p	436.333	241	47.6667	9.15385	0.0253416	1.81051	0.107873	5.05594	0.100857
hsa.miR.561.5p	11	9.66667	5	2.2	0.0257582	1.13793	0.480172	1.93333	0.0447955
hsa.miR.619.3p	12.1667	9.33333	6.16667	1.97297	0.0257803	1.30357	0.051911	1.51351	0.146025
hsa.miR.449a	22	9	4.5	4.88889	0.025817	2.44444	0.0879152	2	0.223877
hsa.miR.663a	29.1667	24.5	5	5.83333	0.0260266	1.19048	0.625131	4.9	0.0379352
hsa.miR.92a.3p	162	99.6667	23.6667	6.84507	0.0263327	1.62542	0.057098	4.21127	0.094456
hsa.miR.3180.5p	14.8333	15.5	8.16667	1.81633	0.0267532	-1.04494	0.66449	1.89796	0.0192799
hsa.miR.548d.3p	13.1667	11.6667	7.5	1.75556	0.0279255	1.12857	0.398114	1.55556	0.0703631
hsa.miR.1206	21	12.3333	6.83333	3.07317	0.0286635	1.7027	0.00254955	1.80488	0.234473
hsa.miR.484	31	23.6667	10	3.1	0.0293741	1.30986	0.278279	2.36667	0.0981326
hsa.miR.651.5p	18.8333	12.8333	10	1.88333	0.0294223	1.46753	0.0780892	1.28333	0.329671
hsa.miR.429	129.333	48	6.5	19.8974	0.0325518	2.69444	0.162649	7.38462	0.142924
hsa.miR.596	29	16.8333	6.16667	4.7027	0.0329358	1.72277	0.0335336	2.72973	0.144898
hsa.miR.146b.5p	269.5	167	34	7.92647	0.0330108	1.61377	0.181934	4.91176	0.105055
hsa.miR.18a.5p	50.6667	31.5	8.83333	5.73585	0.033128	1.60847	0.262247	3.56604	0.0943538
hsa.miR.874.5p	42.6667	35.5	16.3333	2.61224	0.0331922	1.20188	0.333212	2.17347	0.0682461
hsa.miR.610	36.1667	28.8333	18	2.00926	0.0332444	1.25434	0.309979	1.60185	0.108476
hsa.miR.203a.3p	105.167	47.5	10.5	10.0159	0.0333915	2.21404	0.132584	4.52381	0.144758
hsa.miR.20a.5p.hsa.miR.20b.5p	945.167	583	125.167	7.55126	0.0339434	1.62121	0.0943188	4.65779	0.113609
hsa.miR.107	209.333	141.667	41.5	5.04418	0.0339745	1.47765	0.16224	3.41365	0.130466
hsa.miR.2117	17.1667	11	8.66667	1.98077	0.0361663	1.56061	0.0578994	1.26923	0.372702
hsa.miR.371a.5p	20.3333	19.3333	10.6667	1.90625	0.0369892	1.05172	0.744983	1.8125	0.04784
hsa.miR.323b.3p	20.8333	15.3333	11.8333	1.76056	0.0371485	1.3587	0.14916	1.29577	0.242462
hsa.miR.1287.3p	10.5	8	5.5	1.90909	0.0389085	1.3125	0.104795	1.45455	0.158218
hsa.miR.221.3p	339.5	222.833	46.1667	7.35379	0.0392611	1.52356	0.256217	4.82671	0.0971179
hsa.miR.1244	15.3333	14.8333	10.3333	1.48387	0.0395259	1.03371	0.754993	1.43548	0.0534566
hsa.miR.548j.3p	14.1667	12.5	8.5	1.66667	0.0400024	1.13333	0.307025	1.47059	0.0920281
hsa.miR.30a.5p	455.833	330.833	113.5	4.01615	0.0403141	1.37783	0.171397	2.91483	0.125968
hsa.miR.3136.5p	31.1667	33.3333	17.8333	1.74766	0.0406317	-1.06952	0.594529	1.86916	0.0241503
hsa.miR.25.3p	653.667	470.667	118.5	5.51617	0.0410251	1.38881	0.271892	3.97187	0.112455
hsa.miR.378i	109	51	23.1667	4.70504	0.0412851	2.13725	0.132408	2.20144	0.242535
hsa.miR.205.5p	393.833	144.333	6.66667	59.075	0.0422712	2.72864	0.0685527	21.65	0.200626
hsa.miR.421	40.3333	34.8333	18.8333	2.14159	0.0425929	1.15789	0.531953	1.84956	0.0862789
hsa.miR.885.5p	20.3333	8.5	3.83333	5.30435	0.0428595	2.39216	0.15583	2.21739	0.276062
hsa.miR.563	12.1667	8.16667	7.83333	1.55319	0.0434358	1.4898	0.021085	1.04255	0.827512
hsa.miR.181b.5p.hsa.miR.181d.5p	62.1667	45.3333	23.8333	2.60839	0.0436766	1.37132	0.144426	1.9021	0.167517
hsa.miR.378g	72.3333	35.8333	20.3333	3.55738	0.0443872	2.0186	0.122453	1.7623	0.273649
hsa.miR.935	10.6667	9.66667	6.16667	1.72973	0.0449248	1.10345	0.442024	1.56757	0.0799161
hsa.miR.320c	13.5	11.1667	7	1.92857	0.0455425	1.20896	0.379076	1.59524	0.129623
hsa.miR.31.5p	37.1667	23.8333	6.66667	5.575	0.0456283	1.55944	0.221802	3.575	0.127653
hsa.miR.425.5p	57.1667	32.1667	11.5	4.97101	0.0471333	1.7772	0.211686	2.7971	0.182882
hsa.miR.30a.3p	38.5	28.1667	18.5	2.08108	0.0476789	1.36686	0.147351	1.52252	0.264282
hsa.miR.509.5p	19	15.1667	10.1667	1.86885	0.0487037	1.25275	0.189647	1.4918	0.173297
hsa.miR.130b.3p	33.1667	23	7.5	4.42222	0.0487886	1.44203	0.0400197	3.06667	0.146024
hsa.miR.30d.5p	493	354.333	172.5	2.85797	0.0493276	1.39135	0.232253	2.05411	0.165188
hsa.miR.4286	9239	3581.17	121	76.3554	0.0498233	2.57989	0.176412	29.5964	0.154158
hsa.miR.1915.3p	153.667	110.833	22.3333	6.8806	0.0498334	1.38647	0.062763	4.96269	0.11085
hsa.miR.2682.5p	7.83333	11.3333	11.5	-1.46809	0.0500628	-1.44681	0.0356203	-1.01471	0.932304
hsa.miR.130a.3p	3655.83	2589.67	715.833	5.1071	0.0508409	1.4117	0.232984	3.61769	0.138164
hsa.miR.524.3p	16.3333	16.8333	11.1667	1.46269	0.0511124	-1.03061	0.891969	1.50746	0.0442134
hsa.miR.1234.3p	16.8333	14.6667	9.66667	1.74138	0.0511913	1.14773	0.410694	1.51724	0.115855
hsa.miR.296.5p	188.167	115.833	26.6667	7.05625	0.0522534	1.62446	0.110683	4.34375	0.177873
hsa.miR.10a.5p	330	151.667	68.3333	4.82927	0.0525842	2.17582	0.170685	2.21951	0.221286
hsa.miR.15b.5p	1224.5	598.167	150.333	8.14523	0.0528295	2.04709	0.201818	3.97894	0.200778
hsa.miR.876+2:77.3p	16.8333	11.5	10.3333	1.62903	0.0532988	1.46377	0.077308	1.1129	0.645516
hsa.miR.1302	14.8333	8.5	10.1667	1.45902	0.055426	1.7451	0.0101596	-1.19608	0.315047
hsa.miR.149.5p	55.3333	33.3333	16.8333	3.28713	0.056457	1.66	0.102313	1.9802	0.249989
hsa.miR.21.5p	2755.33	1785	280	9.84048	0.0583978	1.5436	0.248684	6.375	0.142719
hsa.miR.369.5p	7.5	6.66667	4.5	1.66667	0.0588353	1.125	0.572675	1.48148	0.113979
hsa.miR.345.5p	24	20.5	11.5	2.08696	0.0589979	1.17073	0.376324	1.78261	0.155999
hsa.miR.3182	13.5	12.8333	8.66667	1.55769	0.0593184	1.05195	0.785602	1.48077	0.080727
hsa.miR.1260a	1377.83	888.5	247	5.57827	0.0593825	1.55074	0.224271	3.59717	0.156995
hsa.miR.519b.5p.hsa.miR.519c.5p.hsa.miR.523.5p.hsa.miR.518e.5p.hsa.miR.522.5p.hsa.miR.519a.5p	10.5	8.66667	5.83333	1.8	0.0603522	1.21154	0.451227	1.48571	0.149912
hsa.miR.151a.3p	105.833	88.8333	40	2.64583	0.0604115	1.19137	0.483243	2.22083	0.125255
hsa.miR.301b.3p	19.5	15.5	12.1667	1.60274	0.0608146	1.25806	0.0665607	1.27397	0.318985
hsa.miR.219a.1.3p	26	21.3333	14.1667	1.83529	0.0616001	1.21875	0.1615	1.50588	0.202508
hsa.miR.526a.hsa.miR.518c.5p.hsa.miR.518d.5p	24.5	22.3333	17.6667	1.38679	0.0617929	1.09701	0.24391	1.26415	0.15096
hsa.miR.628.3p	15.3333	11	9.16667	1.67273	0.0620759	1.39394	0.145911	1.2	0.4443
hsa.miR.192.5p	26.8333	17.6667	15.3333	1.75	0.063319	1.51887	0.0995458	1.15217	0.558953
hsa.miR.1264	15.8333	13.1667	10.8333	1.46154	0.0645369	1.20253	0.2293	1.21538	0.309507
hsa.miR.431.5p	11.5	8.83333	4.83333	2.37931	0.064956	1.30189	0.375122	1.82759	0.163479
hsa.miR.19a.3p	209	138.5	38.8333	5.38197	0.0653132	1.50903	0.251864	3.56652	0.168375
hsa.miR.222.3p	1561.17	911.167	405.667	3.8484	0.0666747	1.71337	0.334847	2.2461	0.210095
hsa.miR.551a	40	36	16	2.5	0.0678636	1.11111	0.661087	2.25	0.105425
hsa.miR.3161	39.5	32.1667	15.6667	2.52128	0.070443	1.22798	0.367419	2.05319	0.169851
hsa.miR.302f	7.66667	8.83333	4.5	1.7037	0.0704928	-1.15217	0.355437	1.96296	0.033168
hsa.miR.934	14	9.16667	8.16667	1.71429	0.0705439	1.52727	0.111138	1.12245	0.610619
hsa.miR.671.3p	27.1667	25.8333	13.5	2.01235	0.0706102	1.05161	0.764322	1.91358	0.0942475
hsa.miR.301a.3p	107.5	57.8333	22.8333	4.70803	0.0720538	1.85879	0.21103	2.53285	0.275288
hsa.miR.335.5p	123	83.8333	20.8333	5.904	0.0756596	1.4672	0.260704	4.024	0.183153
hsa.miR.606	11.1667	11.6667	7.16667	1.55814	0.0762214	-1.04478	0.788276	1.62791	0.0563609
hsa.miR.16.5p	1296.5	1101	247	5.24899	0.0765734	1.17757	0.4559	4.45749	0.142387
hsa.miR.210.3p	25.1667	17.1667	11.1667	2.25373	0.0766423	1.46602	0.152842	1.53731	0.376332
hsa.miR.521	24.5	19.6667	9.83333	2.49153	0.0769724	1.24576	0.239888	2	0.19396
hsa.miR.363.3p	106.833	90.8333	28	3.81548	0.0775778	1.17615	0.217269	3.24405	0.14358
hsa.miR.19b.3p	594.833	386.833	92.6667	6.41906	0.0786211	1.5377	0.231962	4.17446	0.206375
hsa.miR.3605.5p	10.3333	9.16667	6.16667	1.67568	0.0788999	1.12727	0.638265	1.48649	0.138711
hsa.miR.27a.3p	29.6667	21.1667	12.8333	2.31169	0.0792025	1.40157	0.17648	1.64935	0.273095
hsa.miR.4435	13.5	9.66667	7.33333	1.84091	0.0795537	1.39655	0.078659	1.31818	0.347121
hsa.miR.340.5p	157.667	112.5	44	3.58333	0.0798805	1.40148	0.382077	2.55682	0.198662
hsa.miR.891b	16	12.1667	10.8333	1.47692	0.0800823	1.31507	0.168679	1.12308	0.508947
hsa.miR.378b	13.1667	10.8333	8.5	1.54902	0.0807117	1.21538	0.259781	1.27451	0.254896
hsa.miR.513a.5p	12.1667	10.3333	7.83333	1.55319	0.0817211	1.17742	0.272032	1.31915	0.273749
hsa.miR.767.3p	9.5	8.5	5.16667	1.83871	0.0832647	1.11765	0.26037	1.64516	0.145765
hsa.miR.18b.5p	11.5	8.16667	7	1.64286	0.0836717	1.40816	0.165755	1.16667	0.539372
hsa.miR.302a.5p	11.3333	14	7.5	1.51111	0.085991	-1.23529	0.0855521	1.86667	0.0241022
hsa.miR.331.3p	80.8333	62.8333	26.6667	3.03125	0.0878406	1.28647	0.397181	2.35625	0.196196
hsa.miR.1827	22.8333	22.5	16.6667	1.37	0.0879272	1.01481	0.831041	1.35	0.113199
hsa.miR.4448	8.33333	6	4.5	1.85185	0.0903062	1.38889	0.231011	1.33333	0.395561
hsa.miR.339.5p	15.3333	10.3333	9.5	1.61404	0.0905274	1.48387	0.0612961	1.08772	0.737495
hsa.miR.944	12.3333	10.3333	8	1.54167	0.090933	1.19355	0.245726	1.29167	0.28066
hsa.miR.595	13.8333	11.5	8.83333	1.56604	0.091261	1.2029	0.0931887	1.30189	0.313473
hsa.miR.590.5p	48	45.3333	19.1667	2.50435	0.0916335	1.05882	0.607006	2.36522	0.14864
hsa.miR.99b.5p	256.667	198.333	76.1667	3.3698	0.0923965	1.29412	0.408535	2.60394	0.20767
hsa.miR.4454.hsa.miR.7975	125958	98763.3	36523.2	3.44872	0.092819	1.27536	0.220643	2.70413	0.214602
hsa.miR.376a.2.5p	11.5	13	7.5	1.53333	0.0930202	-1.13043	0.416566	1.73333	0.0389749
hsa.miR.30e.3p	83	46.6667	31.3333	2.64894	0.0931275	1.77857	0.0579231	1.48936	0.442001
hsa.miR.548a.5p	15.6667	13.3333	11.3333	1.38235	0.093504	1.175	0.298321	1.17647	0.3605
hsa.miR.539.3p	9.66667	7.16667	6.33333	1.52632	0.0941498	1.34884	0.208782	1.13158	0.498373
hsa.miR.548c.5p.hsa.miR.548o.5p.hsa.miR.548am.5p	8	5.5	5.33333	1.5	0.0941911	1.45455	0.106557	1.03125	0.836342
hsa.miR.3195	18	15.3333	7.16667	2.51163	0.0944766	1.17391	0.254882	2.13953	0.294153
hsa.miR.518d.3p	9.83333	10.3333	7.16667	1.37209	0.0945981	-1.05085	0.65311	1.44186	0.0564549
hsa.miR.3196	7.66667	6.16667	4.33333	1.76923	0.0948846	1.24324	0.308974	1.42308	0.354245
hsa.miR.4284	19.3333	10.8333	8.5	2.27451	0.0967484	1.78462	0.138379	1.27451	0.617669
hsa.miR.15a.5p	404.667	275.833	102.333	3.9544	0.0968996	1.46707	0.39209	2.69544	0.21634
hsa.miR.202.3p	12.6667	10.5	6.83333	1.85366	0.0975147	1.20635	0.370976	1.53659	0.26297
hsa.miR.3151.5p	340	120.167	12.5	27.2	0.0983266	2.8294	0.13476	9.61333	0.309999
hsa.miR.1260b	20.5	16	9	2.27778	0.101076	1.28125	0.218956	1.77778	0.312313
hsa.miR.454.3p	73.6667	48.3333	21.1667	3.48031	0.101113	1.52414	0.297689	2.28346	0.265545
hsa.miR.30e.5p	432.667	353.5	135.5	3.19311	0.10118	1.22395	0.488637	2.60886	0.183506
hsa.miR.142.5p	5.5	8.16667	2.83333	1.94118	0.101388	-1.48485	0.0563999	2.88235	0.0195386
hsa.miR.181c.5p	70	58.1667	27.1667	2.57669	0.101975	1.20344	0.314655	2.1411	0.227215
hsa.miR.504.5p	15	15.8333	7.83333	1.91489	0.10219	-1.05556	0.974889	2.02128	0.0997989
hsa.miR.135a.5p	5899.5	1753.67	159.167	37.0649	0.102945	3.36409	0.125148	11.0178	0.355484
hsa.miR.1305	27.5	25.5	19	1.44737	0.103027	1.07843	0.574314	1.34211	0.192155
hsa.miR.155.5p	75	74.3333	43	1.74419	0.103822	1.00897	0.934302	1.72868	0.111932
hsa.miR.320e	105.167	124	49.1667	2.13898	0.104445	-1.17908	0.650422	2.52203	0.0739241
hsa.miR.539.5p	79.6667	63.5	28.3333	2.81176	0.105438	1.25459	0.206748	2.24118	0.262977
hsa.miR.1289	6.16667	6.66667	8.33333	-1.35135	0.106398	-1.08108	0.618477	-1.25	0.196875
hsa.miR.3179	10.8333	9.33333	7.33333	1.47727	0.106796	1.16071	0.330352	1.27273	0.334517
hsa.miR.3614.3p	8.5	8.83333	5.5	1.54545	0.107188	-1.03922	0.860214	1.60606	0.0870949
hsa.miR.532.3p	21.6667	15.5	9.83333	2.20339	0.1091	1.39785	0.274801	1.57627	0.45372
hsa.miR.101.3p	14.6667	13.8333	8.5	1.72549	0.110803	1.06024	0.593496	1.62745	0.165475
hsa.miR.1291	19.3333	17	10.1667	1.90164	0.111194	1.13725	0.631008	1.67213	0.188407
hsa.miR.1180.3p	70.8333	58.5	36.8333	1.92308	0.11143	1.21083	0.336184	1.58824	0.279701
hsa.miR.23c	14.8333	8.5	9.16667	1.61818	0.111457	1.7451	0.0617341	-1.07843	0.836581
hsa.miR.548ad.3p	13.1667	11.3333	8.16667	1.61224	0.111529	1.16176	0.4156	1.38776	0.285755
hsa.miR.125a.5p	727.833	532.667	204.5	3.55909	0.112174	1.3664	0.209053	2.60473	0.299287
hsa.miR.324.5p	57	38.1667	20.5	2.78049	0.112611	1.49345	0.163518	1.86179	0.350605
hsa.miR.626	18.1667	13.1667	13.8333	1.31325	0.113329	1.37975	0.0470993	-1.05063	0.717957
hsa.miR.561.3p	8.66667	9.66667	5.5	1.57576	0.114415	-1.11538	0.588298	1.75758	0.0626826
hsa.miR.208b.5p	11.8333	10.5	7.83333	1.51064	0.115076	1.12698	0.514366	1.34043	0.24879
hsa.miR.323a.3p	30.1667	36	14.3333	2.10465	0.115179	-1.19337	0.702475	2.51163	0.0835511
hsa.miR.520d.5p.hsa.miR.527.hsa.miR.518a.5p	15.1667	18	10	1.51667	0.116745	-1.18681	0.376009	1.8	0.0412855
hsa.miR.6720.3p	8.5	7.66667	5.5	1.54545	0.117366	1.1087	0.760112	1.39394	0.170606
hsa.miR.32.5p	343.167	178.833	78.8333	4.35307	0.119774	1.91892	0.230439	2.2685	0.45
hsa.miR.151b	11.1667	9.33333	7.5	1.48889	0.12061	1.19643	0.319995	1.24444	0.406492
hsa.miR.128.1.5p	26.1667	34	19.3333	1.35345	0.122163	-1.29936	0.0708742	1.75862	0.0153832
hsa.miR.1276	14.3333	10.8333	9.66667	1.48276	0.122757	1.32308	0.0318696	1.12069	0.773654
hsa.miR.329.3p	14.8333	15.5	8.16667	1.81633	0.123752	-1.04494	0.950172	1.89796	0.115916
hsa.miR.185.5p	34.5	33.8333	20.1667	1.71074	0.124084	1.0197	0.761397	1.67769	0.180255
hsa.miR.34c.3p	12.1667	12.3333	8.66667	1.40385	0.125249	-1.0137	0.879165	1.42308	0.104371
hsa.miR.148b.3p	167.5	103	55.6667	3.00898	0.125354	1.62621	0.292285	1.8503	0.397428
hsa.miR.367.3p	10.6667	11.5	7.33333	1.45455	0.125439	-1.07812	0.639302	1.56818	0.0852157
hsa.miR.2053	10.3333	12	7.5	1.37778	0.126035	-1.16129	0.300381	1.6	0.0431686
hsa.miR.95.3p	40.8333	22.3333	12	3.40278	0.126215	1.82836	0.229343	1.86111	0.440164
hsa.miR.1307.3p	24.1667	19.6667	14.3333	1.68605	0.126566	1.22881	0.391261	1.37209	0.324685
hsa.miR.191.5p	751.333	505.833	237.5	3.16351	0.127238	1.48534	0.369753	2.12982	0.32603
hsa.miR.375	11.3333	11.5	6.66667	1.7	0.129196	-1.01471	0.938021	1.725	0.136946
hsa.miR.218.5p	247	116	48.3333	5.11034	0.130293	2.12931	0.221087	2.4	0.390882
hsa.miR.613	17	20	11.3333	1.5	0.130569	-1.17647	0.361166	1.76471	0.0532496
hsa.miR.4536.5p	17	18.3333	12.6667	1.34211	0.130635	-1.07843	0.617016	1.44737	0.0817849
hsa.miR.4521	35.1667	39.6667	17.8333	1.97196	0.132081	-1.12796	0.619401	2.2243	0.0921235
hsa.miR.409.5p	5.83333	6.16667	3.5	1.66667	0.132207	-1.05714	0.995193	1.7619	0.131258
hsa.miR.409.3p	23.5	35	8.66667	2.71154	0.132769	-1.48936	0.469336	4.03846	0.0680798
hsa.miR.30b.5p	717.333	343.5	119.167	6.01958	0.134187	2.08831	0.273345	2.88252	0.405915
hsa.miR.4458	14.3333	11.1667	8.83333	1.62264	0.134484	1.28358	0.396844	1.26415	0.35957
hsa.miR.4787.5p	10.8333	10.5	6.83333	1.58537	0.134836	1.03175	0.823482	1.53659	0.168554
hsa.miR.493.3p	100.833	85.1667	42.1667	2.3913	0.135682	1.18395	0.463194	2.01976	0.228616
hsa.miR.496	5.83333	6.83333	3.83333	1.52174	0.135714	-1.17143	0.535342	1.78261	0.0646937
hsa.miR.197.3p	173.333	65.5	19.3333	8.96552	0.137237	2.64631	0.359943	3.38793	0.390972
hsa.miR.146a.5p	54.5	45.3333	27.6667	1.96988	0.139856	1.20221	0.623211	1.63855	0.258699
hsa.miR.652.3p	11.3333	9.5	5.66667	2	0.14025	1.19298	0.66826	1.67647	0.239373
hsa.miR.567	11.8333	11	8.16667	1.44898	0.141225	1.07576	0.615277	1.34694	0.259162
hsa.miR.1307.5p	22	22.1667	16.3333	1.34694	0.141547	-1.00758	0.900696	1.35714	0.124491
hsa.miR.103a.3p	10.3333	7.5	7	1.47619	0.141924	1.37778	0.16215	1.07143	0.627661
hsa.miR.181a.2.3p	19	16	13	1.46154	0.142484	1.1875	0.300821	1.23077	0.377067
hsa.miR.1306.5p	18.5	17.5	9.83333	1.88136	0.142582	1.05714	0.84625	1.77966	0.172895
hsa.miR.188.3p	5.5	6.33333	3.33333	1.65	0.14259	-1.15152	0.771124	1.9	0.104317
hsa.miR.638	10.5	13	7.66667	1.36957	0.142901	-1.2381	0.202015	1.69565	0.0351431
hsa.miR.186.5p	231.167	233.333	76.8333	3.00868	0.143303	-1.00937	0.855698	3.03688	0.169967
hsa.miR.887.5p	14.5	13.5	19.3333	-1.33333	0.147187	1.07407	0.762497	-1.4321	0.104674
hsa.miR.181a.3p	17.6667	14.3333	11.6667	1.51429	0.149034	1.23256	0.214469	1.22857	0.445295
hsa.miR.5010.3p	9.66667	11	7.33333	1.31818	0.149271	-1.13793	0.403448	1.5	0.0608609
hsa.miR.519e.3p	12.3333	14.1667	8.5	1.45098	0.150738	-1.14865	0.47909	1.66667	0.066775
hsa.miR.374b.5p	222.5	184.167	70.3333	3.16351	0.151344	1.20814	0.550097	2.61848	0.249983
hsa.miR.30c.5p	508.833	275.167	74.5	6.82998	0.151387	1.84918	0.372975	3.69351	0.348518
hsa.miR.3140.5p	7	6	4.33333	1.61538	0.152403	1.16667	0.426409	1.38462	0.346165
hsa.miR.489.3p	16.8333	10.8333	12.6667	1.32895	0.152463	1.55385	0.00548677	-1.16923	0.447647
hsa.miR.548a.3p	8.33333	8.33333	5.66667	1.47059	0.153128	-1	0.982277	1.47059	0.14906
hsa.miR.520f.3p	19.6667	21.8333	13.5	1.45679	0.15357	-1.11017	0.661688	1.61728	0.0903784
hsa.miR.138.5p	12.8333	10.8333	9.16667	1.4	0.154474	1.18462	0.406232	1.18182	0.444923
hsa.miR.598.3p	42	22.5	16.6667	2.52	0.154517	1.86667	0.252456	1.35	0.595152
hsa.miR.519d.3p	16.8333	16.8333	29.1667	-1.73267	0.156205	-1	0.974509	-1.73267	0.150615
hsa.miR.548m	18.6667	16.8333	13.1667	1.41772	0.15678	1.10891	0.536833	1.27848	0.323192
hsa.miR.1277.3p	10.3333	9.5	6.66667	1.55	0.15706	1.08772	0.826437	1.425	0.206104
hsa.miR.545.3p	14	10.6667	7.83333	1.78723	0.157672	1.3125	0.464817	1.3617	0.369135
hsa.miR.4531	25.1667	26.3333	18	1.39815	0.159196	-1.04636	0.727035	1.46296	0.10746
hsa.miR.517a.3p	12.5	10.8333	9.5	1.31579	0.16017	1.15385	0.260422	1.14035	0.480176
hsa.miR.2116.5p	15.8333	16	11.5	1.37681	0.161037	-1.01053	0.970859	1.3913	0.157239
hsa.miR.765	12.3333	12.5	9.33333	1.32143	0.161103	-1.01351	0.829666	1.33929	0.141684
hsa.miR.615.5p	9.66667	11.3333	6	1.61111	0.163759	-1.17241	0.613441	1.88889	0.0957035
hsa.miR.3916	7.33333	4.5	4.5	1.62963	0.167727	1.62963	0.185969	-1	0.887025
hsa.miR.888.5p	19.1667	16.8333	15.5	1.23656	0.168524	1.13861	0.320259	1.08602	0.59133
hsa.miR.660.3p	19.3333	15.8333	14	1.38095	0.169707	1.22105	0.149367	1.13095	0.589111
hsa.miR.3192.5p	8.5	7.16667	5.83333	1.45714	0.170599	1.18605	0.527424	1.22857	0.378426
hsa.miR.562	7.83333	6	4.83333	1.62069	0.172009	1.30556	0.298759	1.24138	0.569663
hsa.miR.302a.3p	9.5	6.16667	6.33333	1.5	0.172106	1.54054	0.137514	-1.02703	0.96506
hsa.miR.6503.3p	10.3333	11.6667	7	1.47619	0.172309	-1.12903	0.683666	1.66667	0.104617
hsa.miR.650	9.83333	10.8333	13.1667	-1.33898	0.172313	-1.10169	0.562327	-1.21538	0.357245
hsa.miR.139.3p	12.3333	10.8333	8.66667	1.42308	0.173819	1.13846	0.537309	1.25	0.378047
hsa.miR.361.5p	428.333	344.333	191.667	2.23478	0.174138	1.24395	0.254797	1.79652	0.41502
hsa.miR.517c.3p.hsa.miR.519a.3p	22.8333	19.1667	10.8333	2.10769	0.174915	1.1913	0.75332	1.76923	0.234321
hsa.miR.1296.5p	18.5	12.6667	10.5	1.7619	0.174926	1.46053	0.163636	1.20635	0.612779
hsa.miR.1185.2.3p	16.1667	10.6667	11.6667	1.38571	0.17528	1.51562	0.129847	-1.09375	0.876418
hsa.miR.4431	10.3333	8	7	1.47619	0.175441	1.29167	0.44653	1.14286	0.458939
hsa.miR.665	7.66667	9.16667	10.5	-1.36957	0.176038	-1.19565	0.447853	-1.14545	0.40856
hsa.miR.590.3p	6.66667	5.33333	4.66667	1.42857	0.177124	1.25	0.300914	1.14286	0.654313
hsa.miR.593.3p	33.8333	34.5	17.6667	1.91509	0.177647	-1.0197	0.814815	1.95283	0.209055
hsa.let.7e.5p	372.5	325.167	171.667	2.1699	0.178631	1.14557	0.69958	1.89417	0.262495
hsa.miR.24.3p	105	86.6667	47.1667	2.22615	0.178689	1.21154	0.464014	1.83746	0.336239
hsa.miR.4755.5p	14	11.8333	11	1.27273	0.179953	1.1831	0.154559	1.07576	0.717011
hsa.miR.374c.5p	28.3333	25.5	13.8333	2.04819	0.180358	1.11111	0.479025	1.84337	0.320866
hsa.miR.1273c	12.5	11.3333	9.33333	1.33929	0.182229	1.10294	0.333924	1.21429	0.424016
hsa.miR.654.5p	10.8333	9.16667	7.33333	1.47727	0.182785	1.18182	0.428005	1.25	0.49636
hsa.miR.520g.3p	8.83333	7.16667	5.5	1.60606	0.183484	1.23256	0.413039	1.30303	0.514683
hsa.miR.631	6.5	8.16667	4.33333	1.5	0.183974	-1.25641	0.445367	1.88462	0.0752076
hsa.miR.601	17	19.3333	10.1667	1.67213	0.18409	-1.13725	0.838915	1.90164	0.152551
hsa.miR.488.3p	13	6.66667	3.66667	3.54545	0.184637	1.95	0.400955	1.81818	0.456632
hsa.miR.1290	39	45.1667	23.1667	1.68345	0.186896	-1.15812	0.519429	1.94964	0.104453
hsa.miR.514a.5p	12	18.8333	8.33333	1.44	0.190128	-1.56944	0.0839489	2.26	0.0203179
hsa.miR.518c.3p	11.3333	9.33333	9.16667	1.23636	0.191058	1.21429	0.158881	1.01818	0.942458
hsa.miR.7.5p	118	31	10	11.8	0.19163	3.80645	0.229011	3.1	0.579895
hsa.miR.1203	13.1667	12	10	1.31667	0.193668	1.09722	0.606866	1.2	0.368834
hsa.miR.1285.3p	15.5	16	11.5	1.34783	0.194448	-1.03226	0.76993	1.3913	0.149421
hsa.miR.656.3p	20.1667	24.1667	10.3333	1.95161	0.195775	-1.19835	0.721935	2.33871	0.135895
hsa.miR.1258	17	17	13.5	1.25926	0.196484	-1	0.993111	1.25926	0.198448
hsa.miR.193b.3p	125.167	87.8333	39.6667	3.15546	0.196593	1.42505	0.426779	2.21429	0.425044
hsa.miR.3144.5p	8.16667	9.16667	11	-1.34694	0.197488	-1.12245	0.623721	-1.2	0.364745
hsa.miR.194.5p	51.8333	30.6667	18.5	2.8018	0.198418	1.69022	0.341085	1.65766	0.513935
hsa.miR.365a.3p.hsa.miR.365b.3p	519.333	350.333	98.8333	5.25464	0.200276	1.4824	0.459236	3.54469	0.372436
hsa.miR.380.3p	14.6667	11.3333	11.5	1.27536	0.201079	1.29412	0.0714623	-1.01471	0.930973
hsa.miR.3127.5p	12.6667	10.5	9.33333	1.35714	0.201512	1.20635	0.0462469	1.125	0.579127
hsa.miR.216a.5p	9	6.66667	6.66667	1.35	0.203193	1.35	0.117194	-1	0.942408
hsa.miR.125a.3p	27.8333	20	17	1.63725	0.203695	1.39167	0.173084	1.17647	0.737108
hsa.miR.2113	7.83333	6.66667	11.5	-1.46809	0.203787	1.175	0.294468	-1.725	0.083937
hsa.miR.1322	39.5	39.6667	57.8333	-1.46414	0.204613	-1.00422	0.929997	-1.45798	0.195713
hsa.miR.522.3p	27.8333	29.3333	13.5	2.06173	0.205181	-1.05389	0.942007	2.17284	0.194384
hsa.miR.1204	7	7.16667	5	1.4	0.20547	-1.02381	0.956085	1.43333	0.220016
hsa.miR.181a.5p	534.333	517.333	268.5	1.99007	0.205704	1.03286	0.641587	1.92675	0.293872
hsa.miR.3615	14.1667	12.5	10.1667	1.39344	0.206643	1.13333	0.582087	1.22951	0.396689
hsa.miR.542.5p	39.3333	37.5	15.3333	2.56522	0.206783	1.04889	0.891401	2.44565	0.181463
hsa.let.7d.5p	616	502.333	343.5	1.7933	0.208524	1.22628	0.495102	1.4624	0.444953
hsa.miR.708.5p	37.3333	31.8333	18.8333	1.9823	0.208761	1.17277	0.638605	1.69027	0.326294
hsa.miR.219a.2.3p	13	11.3333	9.83333	1.32203	0.211718	1.14706	0.574	1.15254	0.426588
hsa.miR.3074.3p	8.5	7.66667	5.5	1.54545	0.21277	1.1087	0.687219	1.39394	0.344996
hsa.miR.378d	14.8333	13.3333	10.8333	1.36923	0.212965	1.1125	0.588305	1.23077	0.418044
hsa.miR.3150b.3p	7.16667	7.5	4.33333	1.65385	0.213604	-1.04651	0.968584	1.73077	0.20715
hsa.miR.941	9.16667	10.5	12	-1.30909	0.216964	-1.14545	0.574812	-1.14286	0.436045
hsa.let.7i.5p	734.333	749	389	1.88775	0.218713	-1.01997	0.763193	1.92545	0.30284
hsa.miR.582.5p	88.6667	46.1667	23	3.85507	0.22094	1.92058	0.406679	2.00725	0.493804
hsa.miR.432.5p	9.83333	12.6667	7.66667	1.28261	0.221272	-1.28814	0.157646	1.65217	0.0359277
hsa.miR.330.3p	10.5	9.5	7.5	1.4	0.222817	1.10526	0.69214	1.26667	0.364508
hsa.miR.320d	12.6667	13.6667	8.33333	1.52	0.224114	-1.07895	0.698114	1.64	0.143743
hsa.miR.507	32	27.1667	16.5	1.93939	0.224477	1.17791	0.773407	1.64646	0.320906
hsa.miR.1269b	9.66667	10.8333	7.16667	1.34884	0.227237	-1.12069	0.531321	1.51163	0.10398
hsa.miR.523.3p	9.83333	12.5	6.5	1.51282	0.227395	-1.27119	0.162147	1.92308	0.0751113
hsa.miR.548ai.hsa.miR.570.5p	8.5	8.5	6.16667	1.37838	0.228145	-1	0.975461	1.37838	0.234224
hsa.miR.1250.5p	6.66667	6.33333	5.16667	1.29032	0.229089	1.05263	0.822917	1.22581	0.302498
hsa.miR.1288.3p	7.16667	7.5	5.66667	1.26471	0.230028	-1.04651	0.915541	1.32353	0.202087
hsa.miR.324.3p	12.3333	10.5	9.5	1.29825	0.230655	1.1746	0.359745	1.10526	0.706447
hsa.miR.196a.3p	10.6667	10.3333	8	1.33333	0.231391	1.03226	0.941528	1.29167	0.250415
hsa.miR.3180	12.8333	12.5	10	1.28333	0.231493	1.02667	0.826956	1.25	0.303685
hsa.miR.98.5p	225.833	179.333	105.5	2.1406	0.232234	1.25929	0.570661	1.69984	0.433529
hsa.miR.146b.3p	5.83333	3.83333	4.16667	1.4	0.232598	1.52174	0.149346	-1.08696	0.781073
hsa.miR.4421	11	12	8.83333	1.24528	0.232665	-1.09091	0.597603	1.35849	0.120392
hsa.miR.744.5p	9.16667	9.66667	7	1.30952	0.233734	-1.05455	0.865538	1.38095	0.190023
hsa.miR.193a.5p.hsa.miR.193b.5p	38.6667	40	24.8333	1.55705	0.234066	-1.03448	0.941477	1.61074	0.250151
hsa.miR.193a.3p	58.8333	47.6667	21.8333	2.69466	0.235398	1.23427	0.62076	2.18321	0.385371
hsa.miR.1272	9.33333	8.66667	6.5	1.4359	0.235399	1.07692	0.73014	1.33333	0.295452
hsa.miR.548d.5p	21.3333	20.3333	14.5	1.47126	0.235869	1.04918	0.641595	1.4023	0.384442
hsa.miR.371b.5p	5	5.83333	6.5	-1.3	0.236408	-1.16667	0.112665	-1.11429	0.626673
hsa.miR.148a.3p	1270.83	1108.67	527.167	2.41069	0.236856	1.14627	0.609062	2.10307	0.388105
hsa.miR.514b.5p	28.6667	32.6667	18	1.59259	0.238612	-1.13953	0.738596	1.81481	0.157449
hsa.miR.599	7.5	5.5	5.5	1.36364	0.238903	1.36364	0.10255	-1	0.870208
hsa.miR.328.5p	13.5	13.1667	10.6667	1.26562	0.239908	1.02532	0.97558	1.23437	0.249031
hsa.miR.940	11	9	7.5	1.46667	0.240241	1.22222	0.471594	1.2	0.580827
hsa.miR.548v	16.6667	14.5	11.3333	1.47059	0.241529	1.14943	0.622097	1.27941	0.394074
hsa.miR.142.3p	625.333	607.667	318.5	1.96337	0.244267	1.02907	0.794985	1.9079	0.311805
hsa.miR.4532	26.3333	42.5	12	2.19444	0.245444	-1.61392	0.335258	3.54167	0.105706
hsa.miR.664a.3p	142.5	104.833	63.6667	2.23822	0.245931	1.3593	0.387074	1.6466	0.568507
hsa.miR.325	11	10.6667	9	1.22222	0.246161	1.03125	0.825264	1.18519	0.323574
hsa.miR.190b	3.5	5.5	6.16667	-1.7619	0.247272	-1.57143	0.31526	-1.12121	0.823563
hsa.miR.374a.5p	944.167	765.833	402	2.34867	0.251209	1.23286	0.551025	1.90506	0.438766
hsa.miR.675.5p	8.5	10	5.66667	1.5	0.252683	-1.17647	0.44318	1.76471	0.114833
hsa.miR.513a.3p	14	10.3333	10.6667	1.3125	0.252824	1.35484	0.165247	-1.03226	0.861622
hsa.miR.891a.5p	12.6667	7.83333	9	1.40741	0.255019	1.61702	0.10679	-1.14894	0.694415
hsa.miR.485.3p	35.1667	41.3333	17.3333	2.02885	0.25531	-1.17536	0.844832	2.38462	0.213849
hsa.miR.1287.5p	11.3333	12	9.33333	1.21429	0.255408	-1.05882	0.700523	1.28571	0.157992
hsa.miR.361.3p	66.3333	50.1667	41.1667	1.61134	0.255953	1.32226	0.265048	1.21862	0.737798
hsa.miR.566	11.1667	13.6667	15.8333	-1.41791	0.259649	-1.22388	0.488092	-1.15854	0.602658
hsa.miR.1908.3p	9.33333	8.5	7	1.33333	0.261269	1.09804	0.653305	1.21429	0.453293
hsa.miR.520a.5p	8.5	10.6667	10.1667	-1.19608	0.262024	-1.2549	0.163679	1.04918	0.766822
hsa.miR.1298.5p	16.6667	15	12	1.38889	0.262275	1.11111	0.709382	1.25	0.414669
hsa.miR.326	7.5	6.66667	5.5	1.36364	0.26376	1.125	0.593741	1.21212	0.493162
hsa.miR.1224.5p	8.5	7.66667	16.3333	-1.92157	0.264084	1.1087	0.601981	-2.13043	0.191545
hsa.miR.890	11.5	9.66667	8.5	1.35294	0.267844	1.18966	0.435456	1.13725	0.683566
hsa.miR.181b.2.3p	17.3333	17.3333	13.8333	1.25301	0.268231	-1	0.993165	1.25301	0.266004
hsa.miR.25.5p	11.3333	12.5	13.8333	-1.22059	0.269062	-1.10294	0.519816	-1.10667	0.548369
hsa.miR.3180.3p	7.5	8	5.66667	1.32353	0.269512	-1.06667	0.907915	1.41176	0.239529
hsa.miR.26b.5p	1241.67	1000.33	577.833	2.14883	0.272142	1.24125	0.502597	1.73118	0.478657
hsa.miR.423.3p	52.8333	42.5	28.6667	1.84302	0.27222	1.24314	0.440159	1.48256	0.503075
hsa.miR.369.3p	14	13.6667	11.1667	1.25373	0.273584	1.02439	0.804715	1.22388	0.358836
hsa.miR.556.5p	17.3333	18.1667	14	1.2381	0.275479	-1.04808	0.827485	1.29762	0.222171
hsa.miR.372.3p	9.16667	8.83333	6.66667	1.375	0.27575	1.03774	0.790699	1.325	0.381992
hsa.miR.29a.3p	1462	1378.33	676	2.16272	0.275969	1.0607	0.533147	2.03895	0.429545
hsa.miR.506.3p	21.1667	23.6667	12.6667	1.67105	0.276736	-1.11811	0.918341	1.86842	0.247108
hsa.miR.592	18.3333	15.6667	13	1.41026	0.27708	1.17021	0.642304	1.20513	0.487764
hsa.miR.548g.3p	17.3333	12.1667	14	1.2381	0.277128	1.42466	0.0775038	-1.15068	0.464341
hsa.miR.221.5p	18.5	19.6667	12.1667	1.52055	0.277316	-1.06306	0.970687	1.61644	0.265536
hsa.miR.1255b.5p	22.1667	21.6667	16.8333	1.31683	0.279424	1.02308	0.835341	1.28713	0.354482
hsa.miR.1255a	18.5	15.8333	13.8333	1.33735	0.279924	1.16842	0.214595	1.14458	0.743025
hsa.miR.34b.3p	10.3333	9.5	7.66667	1.34783	0.28037	1.08772	0.684401	1.23913	0.460217
hsa.miR.134.5p.hsa.miR.6728.5p	10.1667	6	7.66667	1.32609	0.281703	1.69444	0.0756529	-1.27778	0.377295
hsa.miR.376c.5p	11.5	9.83333	8.66667	1.32692	0.282217	1.16949	0.254111	1.13462	0.589305
hsa.miR.514b.3p	9.83333	8.66667	7.33333	1.34091	0.282444	1.13462	0.599522	1.18182	0.533359
hsa.miR.23a.3p	3914.5	3056.67	2396.33	1.63354	0.282985	1.28064	0.272114	1.27556	0.550904
hsa.let.7f.5p	264.167	244.167	128.167	2.06112	0.284377	1.08191	0.578994	1.90507	0.452427
hsa.miR.5196.3p.hsa.miR.6732.3p	13.8333	12.1667	9.66667	1.43103	0.286822	1.13699	0.420519	1.25862	0.615874
hsa.miR.508.5p	13.5	7.16667	9.83333	1.37288	0.287597	1.88372	0.0821444	-1.37209	0.39848
hsa.miR.128.3p	1.33333	1	1	1.33333	0.287866	1.33333	0.274526	-1	1
hsa.miR.548aa.hsa.miR.548t.3p	2.33333	1	1	2.33333	0.287875	2.33333	0.273689	-1	1
hsa.miR.576.5p	10.5	13	8.16667	1.28571	0.288073	-1.2381	0.40234	1.59184	0.099237
hsa.miR.1469	12.1667	11.6667	16.1667	-1.32877	0.289527	1.04286	0.627875	-1.38571	0.163822
hsa.miR.1297	18.5	17.8333	16	1.15625	0.290296	1.03738	0.750369	1.11458	0.419447
hsa.miR.936	12	11.6667	8.66667	1.38462	0.29123	1.02857	0.89799	1.34615	0.248456
hsa.miR.328.3p	13	11	8.16667	1.59184	0.291443	1.18182	0.406064	1.34694	0.572566
hsa.miR.4488	76.8333	68.1667	45.5	1.68864	0.291749	1.12714	0.469096	1.49817	0.484293
hsa.miR.483.3p	21.6667	15.3333	11.1667	1.9403	0.29206	1.41304	0.426859	1.37313	0.67108
hsa.miR.487a.3p	18.8333	23.8333	12	1.56944	0.294894	-1.26549	0.545551	1.98611	0.146378
hsa.miR.3168	11.8333	10.6667	9	1.31481	0.296527	1.10937	0.740762	1.18519	0.443337
hsa.miR.1266.5p	11.5	11.3333	8.83333	1.30189	0.301132	1.01471	0.931612	1.28302	0.330647
hsa.miR.555	10.5	8.83333	7.33333	1.43182	0.301137	1.18868	0.712192	1.20455	0.46888
hsa.miR.1269a	13.3333	13.3333	10.8333	1.23077	0.303271	-1	0.997809	1.23077	0.30369
hsa.miR.6511a.3p	6.66667	8	4.66667	1.42857	0.303542	-1.2	0.303226	1.71429	0.08055
hsa.miR.1304.3p	13.8333	13.3333	10.6667	1.29687	0.30436	1.0375	0.882393	1.25	0.352388
hsa.miR.548o.3p.hsa.miR.548ah.3p.hsa.miR.548av.3p	10.3333	8	7	1.47619	0.306049	1.29167	0.41205	1.14286	0.794741
hsa.miR.513b.5p	126.667	128.333	62.1667	2.03753	0.306057	-1.01316	0.927623	2.06434	0.340764
hsa.miR.939.5p	13.1667	13.6667	15.3333	-1.16456	0.307235	-1.03797	0.754319	-1.12195	0.448845
hsa.miR.769.5p	40.5	29.1667	27.8333	1.45509	0.307394	1.38857	0.232634	1.0479	0.926954
hsa.miR.487b.5p	9	6.83333	7.33333	1.22727	0.309823	1.31707	0.0770576	-1.07317	0.804831
hsa.miR.216b.5p	32.8333	32.8333	21.8333	1.50382	0.311562	-1	0.912685	1.50382	0.277479
hsa.miR.1972	22.6667	14.5	16.1667	1.40206	0.312707	1.56322	0.193957	-1.11494	0.747128
hsa.miR.1976	9	5.66667	7.66667	1.17391	0.315087	1.58824	0.0339083	-1.35294	0.19504
hsa.miR.582.3p	14	9.5	10.8333	1.29231	0.315725	1.47368	0.131979	-1.14035	0.553281
hsa.miR.579.5p	12.1667	12.5	14.3333	-1.17808	0.315833	-1.0274	0.864406	-1.14667	0.386308
hsa.miR.342.5p	21.3333	19.1667	14.1667	1.50588	0.316194	1.11304	0.719906	1.35294	0.480199
hsa.miR.4516	161.167	144.833	97	1.66151	0.316395	1.11277	0.600498	1.49313	0.441252
hsa.miR.1285.5p	54.6667	48.8333	41.3333	1.32258	0.31673	1.11945	0.413946	1.18145	0.614569
hsa.miR.410.3p	12.1667	14	9.83333	1.23729	0.317757	-1.15068	0.365534	1.42373	0.118797
hsa.miR.671.5p	8.83333	10.1667	7	1.2619	0.317771	-1.15094	0.393977	1.45238	0.106914
hsa.miR.299.3p	46.3333	51.8333	26.5	1.74843	0.318189	-1.11871	0.904403	1.95597	0.286839
hsa.miR.760	9.5	9.33333	6.5	1.46154	0.319315	1.01786	0.994208	1.4359	0.316869
hsa.miR.519c.3p	9	9.33333	7.5	1.2	0.319795	-1.03704	0.804225	1.24444	0.238576
hsa.miR.494.5p	7.33333	5.5	5.66667	1.29412	0.320299	1.33333	0.270914	-1.0303	0.922506
hsa.miR.661	11.8333	8.83333	8.66667	1.36538	0.320895	1.33962	0.28568	1.01923	0.952891
hsa.let.7g.5p	1173.83	858.5	605.667	1.93808	0.322099	1.36731	0.456316	1.41745	0.649643
hsa.miR.215.5p	8.66667	9.83333	5.66667	1.52941	0.322291	-1.13462	0.709347	1.73529	0.202436
hsa.miR.330.5p	9	9.5	7.16667	1.25581	0.323325	-1.05556	0.843077	1.32558	0.25309
hsa.miR.550a.5p	6.33333	4.5	4.83333	1.31034	0.323692	1.40741	0.0942227	-1.07407	0.938328
hsa.miR.1301.3p	8.5	9	6.5	1.30769	0.323921	-1.05882	0.686895	1.38462	0.195772
hsa.miR.1268b	21.6667	17.1667	18.5	1.17117	0.324482	1.26214	0.143659	-1.07767	0.574611
hsa.miR.6721.5p	38.6667	31	34.3333	1.12621	0.324702	1.24731	0.0112132	-1.10753	0.439115
hsa.miR.624.3p	7.5	6.83333	6.16667	1.21622	0.324743	1.09756	0.54423	1.10811	0.661792
hsa.miR.491.5p	14.5	16.1667	10.6667	1.35937	0.329146	-1.11494	0.997975	1.51562	0.330124
hsa.miR.505.3p	28.1667	26.5	19.1667	1.46957	0.329699	1.06289	0.543964	1.38261	0.5849
hsa.miR.1197	17.3333	13.5	14.3333	1.2093	0.330989	1.28395	0.185201	-1.06173	0.68917
hsa.miR.525.3p	10.6667	8.83333	6.16667	1.72973	0.331003	1.20755	0.668763	1.43243	0.504984
hsa.miR.105.5p	9.5	13.1667	12.1667	-1.2807	0.331204	-1.38596	0.201112	1.08219	0.732475
hsa.miR.664b.5p	7.83333	6.66667	5.66667	1.38235	0.332718	1.175	0.527534	1.17647	0.694457
hsa.miR.3690	14	16.1667	11.6667	1.2	0.335692	-1.15476	0.311537	1.38571	0.0907514
hsa.miR.199b.5p	381.833	303.833	154	2.47944	0.336477	1.25672	0.731488	1.97294	0.428858
hsa.miR.196b.5p	6.5	11.5	41.1667	-6.33333	0.337002	-1.76923	0.0106756	-3.57971	0.528931
hsa.miR.376b.3p	14.6667	18.3333	9.5	1.54386	0.338025	-1.25	0.790298	1.92982	0.262537
hsa.miR.5001.3p	3.33333	4.16667	4.5	-1.35	0.339085	-1.25	0.47714	-1.08	0.767385
hsa.miR.143.3p	64.6667	462.667	767.667	-11.8711	0.34105	-7.15464	0.123296	-1.65922	0.854865
hsa.miR.452.5p	6.66667	8.66667	5.16667	1.29032	0.342749	-1.3	0.352297	1.67742	0.103618
hsa.miR.4536.3p	11.5	10.6667	9.16667	1.25455	0.343458	1.07812	0.710529	1.16364	0.476676
hsa.miR.1247.5p	10.5	20.6667	25.3333	-2.4127	0.346559	-1.96825	0.190545	-1.22581	0.776663
hsa.miR.486.3p	8	11	10	-1.25	0.347499	-1.375	0.104602	1.1	0.612817
hsa.miR.1.3p	10.3333	34.5	60.1667	-5.82258	0.347664	-3.33871	0.0631248	-1.74396	0.875635
hsa.miR.518f.3p	19.3333	16.8333	14.8333	1.30337	0.350623	1.14851	0.442159	1.13483	0.625811
hsa.miR.150.5p	122.333	227.333	377.167	-3.08311	0.351668	-1.85831	0.472519	-1.65909	0.584018
hsa.miR.544a	10.3333	12.1667	8.5	1.21569	0.351775	-1.17742	0.0623377	1.43137	0.13575
hsa.miR.548e.5p	22.1667	21.3333	18.6667	1.1875	0.353388	1.03906	0.900275	1.14286	0.410951
hsa.miR.145.5p	538	1519	2419.33	-4.4969	0.3538	-2.82342	0.235248	-1.59271	0.730964
hsa.miR.548al	6.5	9.5	8.16667	-1.25641	0.354507	-1.46154	0.0191831	1.16327	0.359321
hsa.miR.519b.3p	8.83333	9.5	7.16667	1.23256	0.355433	-1.07547	0.896924	1.32558	0.316716
hsa.miR.92a.1.5p	11.8333	8.66667	8.33333	1.42	0.357228	1.36538	0.290198	1.04	0.956111
hsa.miR.26a.5p	1164.83	1230.17	561	2.07635	0.357535	-1.05609	0.731822	2.19281	0.448397
hsa.miR.1224.3p	6.5	7.66667	8.5	-1.30769	0.358215	-1.17949	0.53336	-1.1087	0.73106
hsa.miR.504.3p	7.16667	6.5	5.66667	1.26471	0.359274	1.10256	0.725286	1.14706	0.543638
hsa.miR.1228.3p	10.8333	9.33333	8.66667	1.25	0.360147	1.16071	0.463411	1.07692	0.733549
hsa.miR.127.5p	10.8333	13.1667	8	1.35417	0.36237	-1.21538	0.435725	1.64583	0.16353
hsa.miR.1910.3p	7.83333	10.3333	9.83333	-1.25532	0.362409	-1.31915	0.14774	1.05085	0.804225
hsa.miR.520c.3p	10.3333	11	8.16667	1.26531	0.363077	-1.06452	0.616971	1.34694	0.237024
hsa.miR.151a.5p	54.3333	58.6667	32.5	1.67179	0.363113	-1.07975	0.828495	1.80513	0.45507
hsa.miR.6503.5p	13	14	15.8333	-1.21795	0.363583	-1.07692	0.611827	-1.13095	0.653993
hsa.miR.655.3p	7.16667	9.33333	5	1.43333	0.364975	-1.30233	0.241762	1.86667	0.0889339
hsa.miR.33b.5p	13.3333	12.6667	11.3333	1.17647	0.365912	1.05263	0.803891	1.11765	0.491213
hsa.miR.492	9.83333	9.33333	8	1.22917	0.370434	1.05357	0.602342	1.16667	0.602487
hsa.miR.450b.3p	9.16667	9.16667	7.16667	1.27907	0.37177	-1	0.937037	1.27907	0.395011
hsa.miR.188.5p	18.8333	23.5	16.5	1.14141	0.372236	-1.24779	0.0790625	1.42424	0.0400937
hsa.miR.541.3p	6.83333	7.83333	5.5	1.24242	0.378021	-1.14634	0.306264	1.42424	0.154773
hsa.miR.498	22	23	18	1.22222	0.379263	-1.04545	0.990269	1.27778	0.374961
hsa.miR.3613.5p	4	5.16667	5	-1.25	0.37942	-1.29167	0.278392	1.03333	0.884041
hsa.miR.551b.3p	21.8333	18	16.1667	1.35052	0.379998	1.21296	0.397614	1.1134	0.724855
hsa.miR.329.5p	16	17.5	13.3333	1.2	0.380639	-1.09375	0.374704	1.3125	0.181793
hsa.miR.29b.3p	4051.67	3426	2745.67	1.47566	0.381302	1.18262	0.42015	1.24778	0.691962
hsa.miR.128.2.5p	8.5	10	10.1667	-1.19608	0.381649	-1.17647	0.337086	-1.01667	0.973391
hsa.miR.628.5p	11.5	10.6667	7.83333	1.46809	0.382198	1.07812	0.775448	1.3617	0.506943
hsa.miR.1254	6.83333	6.5	5.5	1.24242	0.382857	1.05128	0.963955	1.18182	0.402282
hsa.miR.640	16.6667	16.3333	13.5	1.23457	0.383629	1.02041	0.86686	1.20988	0.44334
hsa.miR.378h	29.1667	30.8333	25	1.16667	0.383818	-1.05714	0.598396	1.23333	0.272356
hsa.miR.1233.3p	9.83333	8	7.16667	1.37209	0.384485	1.22917	0.354206	1.11628	0.949702
hsa.miR.3131	10.3333	8.83333	8	1.29167	0.384905	1.16981	0.526928	1.10417	0.782563
hsa.miR.323b.5p	6.33333	6.33333	5.33333	1.1875	0.386482	-1	0.964015	1.1875	0.402289
hsa.miR.892a	11.8333	14.5	10.1667	1.16393	0.388932	-1.22535	0.192294	1.42623	0.0760487
hsa.miR.5196.5p	9.66667	8.16667	8.33333	1.16	0.389746	1.18367	0.392413	-1.02041	0.978848
hsa.miR.137	18.1667	12.6667	14.8333	1.22472	0.390177	1.43421	0.102825	-1.17105	0.527724
hsa.miR.1252.5p	8	4.83333	6	1.33333	0.392612	1.65517	0.120573	-1.24138	0.457651
hsa.miR.4787.3p	8.16667	6	5.66667	1.44118	0.393484	1.36111	0.0333681	1.05882	0.895599
hsa.miR.4647	8.5	8.33333	6.16667	1.37838	0.394706	1.02	0.8748	1.35135	0.326011
hsa.miR.1245b.3p	10.1667	9.16667	8.5	1.19608	0.39515	1.10909	0.364037	1.07843	0.693287
hsa.miR.802	17.3333	14.8333	13.5	1.28395	0.395993	1.16854	0.557876	1.09877	0.728628
hsa.miR.933	15.6667	11.5	12.3333	1.27027	0.397752	1.36232	0.301062	-1.07246	0.851757
hsa.miR.27b.3p	1283.67	803.333	498	2.57764	0.398653	1.59793	0.513924	1.61312	0.608309
hsa.miR.362.3p	63.8333	70	27.8333	2.29341	0.40158	-1.09661	0.835634	2.51497	0.487544
hsa.miR.514a.3p	154.333	140.5	83.8333	1.84095	0.402732	1.09846	0.9187	1.67594	0.454334
hsa.miR.571	10.1667	7.16667	8.16667	1.2449	0.403455	1.4186	0.271514	-1.13953	0.777656
hsa.miR.554	5.5	7	4.5	1.22222	0.404514	-1.27273	0.170279	1.55556	0.0764906
hsa.miR.211.3p	5.83333	6.66667	4.5	1.2963	0.405566	-1.14286	0.446108	1.48148	0.235777
hsa.miR.3190.3p	5.66667	5.5	4.66667	1.21429	0.406015	1.0303	0.716555	1.17857	0.517792
hsa.miR.4455	17.1667	22.8333	19.8333	-1.15534	0.406627	-1.3301	0.0826788	1.15126	0.283538
hsa.miR.887.3p	10.5	7.66667	8.5	1.23529	0.407538	1.36957	0.190248	-1.1087	0.586975
hsa.miR.1537.3p	8.16667	10.3333	10.5	-1.28571	0.40945	-1.26531	0.304218	-1.01613	0.966882
hsa.miR.520b	6	5.5	4.83333	1.24138	0.410456	1.09091	0.626443	1.13793	0.572374
hsa.miR.612	37.8333	39.6667	32.6667	1.15816	0.411253	-1.04846	0.73312	1.21429	0.283262
hsa.miR.584.5p	18	19.6667	16	1.125	0.413312	-1.09259	0.453651	1.22917	0.15977
hsa.miR.576.3p	8.83333	11	10.5	-1.18868	0.413541	-1.24528	0.23545	1.04762	0.779342
hsa.miR.629.5p	11	10.6667	8.83333	1.24528	0.414399	1.03125	0.995504	1.20755	0.412567
hsa.miR.509.3.5p	12.3333	10.1667	7.33333	1.68182	0.41486	1.21311	0.705435	1.38636	0.619794
hsa.miR.3613.3p	13.5	11.6667	11.8333	1.14085	0.416653	1.15714	0.251697	-1.01429	0.853323
hsa.miR.181d.3p	13.6667	11.8333	10.6667	1.28125	0.417172	1.15493	0.635301	1.10937	0.658373
hsa.miR.153.3p	6.5	8.66667	5	1.3	0.417341	-1.33333	0.0820535	1.73333	0.109391
hsa.miR.548y	18.1667	14.5	15.8333	1.14737	0.4175	1.25287	0.17614	-1.09195	0.538871
hsa.miR.764	11.8333	16	13.5	-1.14085	0.41894	-1.35211	0.00735639	1.18519	0.234956
hsa.miR.298	12.5	12.5	10.5	1.19048	0.420246	-1	0.979198	1.19048	0.427618
hsa.miR.412.3p	10.3333	12	8.5	1.21569	0.423136	-1.16129	0.345818	1.41176	0.166899
hsa.miR.574.3p	171.333	167.833	69	2.48309	0.424801	1.02085	0.823827	2.43237	0.521723
hsa.miR.129.2.3p	16.6667	18.3333	122.833	-7.37	0.430378	-1.1	0.513234	-6.7	0.449459
hsa.miR.578	12.3333	9.83333	10	1.23333	0.431293	1.25424	0.198768	-1.01695	0.800325
hsa.miR.660.5p	41.5	51	25.8333	1.60645	0.433015	-1.22892	0.934295	1.97419	0.466932
hsa.miR.501.3p	8.16667	10.1667	6.33333	1.28947	0.434517	-1.2449	0.596827	1.60526	0.237371
hsa.miR.499b.5p	10	10	8.5	1.17647	0.436142	-1	0.932443	1.17647	0.481466
hsa.miR.3158.3p	5.33333	3.66667	6.66667	-1.25	0.436775	1.45455	0.128319	-1.81818	0.0695027
hsa.miR.433.5p	13	13.3333	11.1667	1.16418	0.440753	-1.02564	0.846182	1.19403	0.35074
hsa.miR.320a	16	16.3333	12.6667	1.26316	0.441787	-1.02083	0.967071	1.28947	0.463636
hsa.miR.1286	16.6667	14.5	19	-1.14	0.442929	1.14943	0.402401	-1.31034	0.152331
hsa.miR.210.5p	13.1667	9.66667	10.8333	1.21538	0.445749	1.36207	0.232986	-1.12069	0.660493
hsa.miR.600	9	9.16667	7.66667	1.17391	0.446265	-1.01852	0.946755	1.19565	0.413977
hsa.miR.331.5p	6.66667	5.66667	8	-1.2	0.450122	1.17647	0.562508	-1.41176	0.21972
hsa.miR.4461	15.6667	13.1667	12.6667	1.23684	0.45043	1.18987	0.565986	1.03947	0.81802
hsa.miR.28.3p	54.8333	53.5	41.6667	1.316	0.451759	1.02492	0.665423	1.284	0.599152
hsa.miR.1193	9.83333	9.5	11.6667	-1.18644	0.452329	1.03509	0.740684	-1.22807	0.356182
hsa.miR.515.3p	9.83333	8.5	8.83333	1.11321	0.453705	1.15686	0.304735	-1.03922	0.852609
hsa.miR.532.5p	32.6667	33.3333	23.5	1.39007	0.455865	-1.02041	0.689631	1.41844	0.671087
hsa.miR.28.5p	170.667	134.833	131.333	1.29949	0.456991	1.26576	0.37174	1.02665	0.822367
hsa.miR.3185	9.16667	9.5	7.83333	1.17021	0.457135	-1.03636	0.804334	1.21277	0.376351
hsa.miR.942.3p	6.16667	7.5	4.83333	1.27586	0.464541	-1.21622	0.536468	1.55172	0.215241
hsa.miR.509.3p	47.6667	38.3333	32.8333	1.45178	0.46497	1.24348	0.767978	1.16751	0.64608
hsa.miR.301a.5p	17.6667	14.6667	15.1667	1.16484	0.46719	1.20455	0.348555	-1.03409	0.83818
hsa.miR.580.3p	9.5	8.16667	7.83333	1.21277	0.469201	1.16327	0.462803	1.04255	0.927446
hsa.miR.497.5p	144.5	417.667	407.333	-2.81892	0.469386	-2.89043	0.325632	1.02537	0.918204
hsa.miR.553	6.83333	9.16667	8	-1.17073	0.470114	-1.34146	0.210871	1.14583	0.558408
hsa.miR.885.3p	9.16667	8.33333	8	1.14583	0.470404	1.1	0.553258	1.04167	0.785958
hsa.miR.499a.5p	19.5	21	17.1667	1.13592	0.470478	-1.07692	0.582218	1.2233	0.238569
hsa.miR.302c.3p	12	13.1667	9.83333	1.22034	0.471717	-1.09722	0.637061	1.33898	0.265784
hsa.miR.370.3p	16.6667	19.6667	14.6667	1.13636	0.475098	-1.18	0.247183	1.34091	0.164911
hsa.miR.548j.5p	9	10.1667	6.5	1.38462	0.475925	-1.12963	0.527826	1.5641	0.229865
hsa.miR.1248	9	8.5	7.33333	1.22727	0.478688	1.05882	0.629044	1.15909	0.760047
hsa.miR.203a.5p	18.1667	13.8333	15.6667	1.15957	0.479319	1.31325	0.186592	-1.13253	0.494845
hsa.miR.125b.5p	14470	15766.5	7597.5	1.90457	0.482235	-1.0896	0.932815	2.07522	0.509493
hsa.miR.297	5.83333	4.5	5	1.16667	0.483262	1.2963	0.372604	-1.11111	0.846162
hsa.miR.587	12.8333	11.3333	11.1667	1.14925	0.483966	1.13235	0.460997	1.01493	0.979316
hsa.miR.1295a	16.3333	17.3333	18.1667	-1.11224	0.48582	-1.06122	0.57111	-1.04808	0.802638
hsa.miR.129.5p	11.3333	27.8333	39.3333	-3.47059	0.488535	-2.45588	0.323001	-1.41317	0.907379
hsa.miR.510.5p	6.83333	9.16667	5.66667	1.20588	0.494483	-1.34146	0.078221	1.61765	0.0861155
hsa.miR.182.3p	11.3333	12.8333	12.5	-1.10294	0.494593	-1.13235	0.395107	1.02667	0.918467
hsa.miR.3065.3p	11.8333	12.5	9.33333	1.26786	0.497416	-1.05634	0.683173	1.33929	0.311112
hsa.miR.5001.5p	11.1667	10.3333	9.5	1.17544	0.50325	1.08065	0.710608	1.08772	0.697962
hsa.miR.33a.5p	22.1667	24.3333	17.5	1.26667	0.504547	-1.09774	0.727514	1.39048	0.426096
hsa.miR.637	5.5	4.5	6.33333	-1.15152	0.505157	1.22222	0.556373	-1.40741	0.262045
hsa.miR.23b.3p	1432	1007.17	773.5	1.85133	0.513953	1.42181	0.619525	1.30209	0.719324
hsa.miR.875.3p	7.33333	10.6667	8.66667	-1.18182	0.514695	-1.45455	0.102898	1.23077	0.27019
hsa.miR.152.3p	13.8333	22.3333	11.5	1.2029	0.518148	-1.61446	0.198754	1.94203	0.166632
hsa.miR.423.5p	75	81.1667	61.8333	1.21294	0.520288	-1.08222	0.993096	1.31267	0.523766
hsa.miR.3164	13.3333	14.1667	11	1.21212	0.521686	-1.0625	0.49642	1.28788	0.347377
hsa.miR.548ar.5p	37.3333	66.6667	60.1667	-1.61161	0.522066	-1.78571	0.55235	1.10803	0.770298
hsa.miR.337.3p	38.1667	51	25.1667	1.51656	0.523517	-1.33624	0.649331	2.02649	0.364979
hsa.miR.4451	9.83333	7.5	8.66667	1.13462	0.525096	1.31111	0.291765	-1.15556	0.65462
hsa.miR.224.5p	8.83333	10.6667	8	1.10417	0.527466	-1.20755	0.0281144	1.33333	0.125795
hsa.miR.487b.3p	15	24.5	10.5	1.42857	0.531195	-1.63333	0.377702	2.33333	0.239238
hsa.miR.4707.5p	7.83333	9.83333	9.83333	-1.25532	0.531246	-1.25532	0.31875	-1	0.830938
hsa.miR.500a.5p.hsa.miR.501.5p	47.3333	52.1667	38.6667	1.22414	0.531687	-1.10211	0.905398	1.34914	0.59205
hsa.let.7b.5p	2317.67	3281.33	4849.17	-2.09226	0.531976	-1.41579	0.785267	-1.4778	0.656364
hsa.miR.223.3p	193	208.5	125.667	1.53581	0.533211	-1.08031	0.825234	1.65915	0.611199
hsa.miR.1183	13.8333	15.6667	11.5	1.2029	0.5353	-1.13253	0.760265	1.36232	0.384334
hsa.miR.208b.3p	13.1667	13.1667	15	-1.13924	0.536001	-1	0.875757	-1.13924	0.585069
hsa.miR.585.3p	14	16	12.3333	1.13514	0.536894	-1.14286	0.353451	1.2973	0.208328
hsa.miR.937.3p	9.5	8.66667	8	1.1875	0.538018	1.09615	0.700029	1.08333	0.74611
hsa.miR.512.5p	13.3333	12.3333	11.3333	1.17647	0.541478	1.08108	0.775951	1.08824	0.732731
hsa.miR.219a.5p	14.3333	13.1667	10	1.43333	0.543665	1.08861	0.990017	1.31667	0.549681
hsa.miR.564	10.3333	8	9	1.14815	0.543707	1.29167	0.0536024	-1.125	0.620177
hsa.miR.4485.3p	8.66667	8.83333	15.8333	-1.82692	0.549241	-1.01923	0.826884	-1.79245	0.641246
hsa.miR.4792	7.83333	7	9	-1.14894	0.551956	1.11905	0.664013	-1.28571	0.329309
hsa.miR.1306.3p	14	15.3333	12.8333	1.09091	0.55366	-1.09524	0.542143	1.19481	0.279616
hsa.miR.511.5p	8.83333	9.83333	9.5	-1.07547	0.554274	-1.11321	0.391011	1.03509	0.834736
hsa.miR.1262	15.3333	13.6667	13.3333	1.15	0.557275	1.12195	0.576587	1.025	0.968003
hsa.miR.1202	7.66667	7.16667	6.16667	1.24324	0.558807	1.06977	0.650405	1.16216	0.884102
hsa.miR.3614.5p	12.1667	8	10.5	1.15873	0.560049	1.52083	0.0986078	-1.3125	0.246012
hsa.miR.483.5p	9.5	7.83333	7.83333	1.21277	0.565113	1.21277	0.584883	-1	0.967933
hsa.miR.1185.1.3p	9.5	12.6667	7.83333	1.21277	0.566168	-1.33333	0.0916521	1.61702	0.131732
hsa.miR.513c.5p	56.1667	55	39.1667	1.43404	0.566497	1.02121	0.916855	1.40426	0.633236
hsa.miR.152.5p	6.16667	5.83333	5.16667	1.19355	0.569672	1.05714	0.73203	1.12903	0.810263
hsa.miR.1226.3p	9.16667	9	8.16667	1.12245	0.570711	1.01852	0.876694	1.10204	0.641186
hsa.miR.1236.3p	13.5	9.16667	11.8333	1.14085	0.571135	1.47273	0.163927	-1.29091	0.36784
hsa.miR.502.3p	15	12.6667	13.5	1.11111	0.571322	1.18421	0.334243	-1.06579	0.674466
hsa.miR.196a.5p	33	43.5	162.167	-4.91414	0.572555	-1.31818	0.231056	-3.72797	0.66818
hsa.miR.591	9	10	8	1.125	0.573519	-1.11111	0.344901	1.25	0.358344
hsa.miR.22.3p	170.333	230.833	145.833	1.168	0.573786	-1.35519	0.83027	1.58286	0.496847
hsa.miR.449b.5p	14	10.8333	15.6667	-1.11905	0.573885	1.29231	0.177448	-1.44615	0.163807
hsa.miR.362.5p	30.8333	29.5	26.3333	1.17089	0.574387	1.0452	0.697539	1.12025	0.783837
hsa.miR.211.5p	9.16667	6.5	8	1.14583	0.5751	1.41026	0.186876	-1.23077	0.418815
hsa.miR.5010.5p	9.5	9.83333	7.66667	1.23913	0.581908	-1.03509	0.679264	1.28261	0.442775
hsa.miR.568	11	11	8.16667	1.34694	0.582186	-1	0.735727	1.34694	0.393807
hsa.miR.376c.3p	119.333	296	86.3333	1.38224	0.584614	-2.48045	0.398002	3.42857	0.257233
hsa.miR.219b.3p	11.5	11.8333	9.83333	1.16949	0.585193	-1.02899	0.869944	1.20339	0.506443
hsa.miR.381.5p	11.5	15	9.66667	1.18966	0.585892	-1.30435	0.432542	1.55172	0.306018
hsa.miR.373.3p	8.33333	5.66667	7	1.19048	0.587549	1.47059	0.200408	-1.23529	0.426003
hsa.miR.548h.5p	7	6.16667	6.16667	1.13514	0.590819	1.13514	0.635134	-1	0.940988
hsa.miR.382.3p	6	6.16667	5.33333	1.125	0.591694	-1.02778	0.870638	1.15625	0.493052
hsa.miR.573	6.33333	8.83333	7.16667	-1.13158	0.593528	-1.39474	0.166913	1.23256	0.358283
hsa.miR.433.3p	10.3333	16	8.5	1.21569	0.595703	-1.54839	0.0351576	1.88235	0.0971127
hsa.miR.323a.5p	4	5	4.33333	-1.08333	0.595709	-1.25	0.319516	1.15385	0.624781
hsa.miR.365b.5p	7.66667	9.5	6.66667	1.15	0.5994	-1.23913	0.449636	1.425	0.237071
hsa.miR.608	8.83333	9	8.16667	1.08163	0.600534	-1.01887	0.848037	1.10204	0.508859
hsa.miR.552.3p	7.33333	8.33333	8.5	-1.15909	0.604438	-1.13636	0.753427	-1.02	0.828728
hsa.miR.376a.3p	313.667	575.5	250.333	1.253	0.605948	-1.83475	0.501347	2.29893	0.351395
hsa.miR.1323	21.3333	20.6667	23.3333	-1.09375	0.60742	1.03226	0.759046	-1.12903	0.533016
hsa.miR.518e.3p	8.33333	6	9.16667	-1.1	0.610318	1.38889	0.111609	-1.52778	0.093433
hsa.miR.548z.hsa.miR.548h.3p	12.6667	14.5	11.6667	1.08571	0.610568	-1.14474	0.287957	1.24286	0.224008
hsa.miR.490.5p	7.33333	5.5	8.5	-1.15909	0.614796	1.33333	0.370655	-1.54545	0.201223
hsa.miR.1281	7	9	7.83333	-1.11905	0.619411	-1.28571	0.221209	1.14894	0.438597
hsa.miR.548n	12.8333	14.1667	11.5	1.11594	0.622819	-1.1039	0.60569	1.23188	0.369317
hsa.miR.604	3.5	3.83333	2.83333	1.23529	0.623854	-1.09524	0.66911	1.35294	0.407147
hsa.miR.584.3p	22.1667	21.1667	20.1667	1.09917	0.626078	1.04724	0.815876	1.04959	0.736626
hsa.miR.548q	16.6667	24.6667	14.6667	1.13636	0.6264	-1.48	0.0646679	1.68182	0.0945582
hsa.miR.10b.5p	301	309.167	227.833	1.32114	0.631068	-1.02713	0.48539	1.35699	0.859864
hsa.miR.874.3p	10.6667	11.6667	12.6667	-1.1875	0.632416	-1.09375	0.899761	-1.08571	0.720145
hsa.miR.770.5p	8	8.5	7.16667	1.11628	0.633338	-1.0625	0.814954	1.18605	0.488378
hsa.miR.548k	12.1667	13.6667	11	1.10606	0.636044	-1.12329	0.585885	1.24242	0.335882
hsa.miR.147a	8.83333	9	8.33333	1.06	0.636502	-1.01887	0.889458	1.08	0.54716
hsa.miR.620	8.16667	10.6667	7.33333	1.11364	0.637173	-1.30612	0.0486385	1.45455	0.0911807
hsa.miR.597.5p	17	12.1667	14.8333	1.14607	0.638554	1.39726	0.217124	-1.21918	0.55661
hsa.miR.642a.5p	9	6.83333	8.16667	1.10204	0.638712	1.31707	0.204656	-1.19512	0.395593
hsa.miR.892b	6.66667	5.83333	5.5	1.21212	0.639554	1.14286	0.690751	1.06061	0.908879
hsa.miR.548e.3p	5.16667	6.33333	4.33333	1.19231	0.639608	-1.22581	0.651949	1.46154	0.380355
hsa.miR.499a.3p	10.1667	12.1667	9.33333	1.08929	0.639679	-1.19672	0.26939	1.30357	0.223558
hsa.miR.338.5p	12.5	11	11.1667	1.1194	0.641166	1.13636	0.656478	-1.01515	0.976653
hsa.miR.575	33	32.5	44	-1.33333	0.643623	1.01538	0.840632	-1.35385	0.516287
hsa.miR.495.3p	77	140.167	63.3333	1.21579	0.645991	-1.82035	0.575168	2.21316	0.377413
hsa.miR.549a	12.5	11.6667	11.6667	1.07143	0.646698	1.07143	0.703013	-1	0.931899
hsa.miR.876.5p	8.66667	7.66667	7.83333	1.10638	0.648082	1.13043	0.637181	-1.02174	0.998649
hsa.miR.520h	18	22.6667	16	1.125	0.649166	-1.25926	0.166888	1.41667	0.102784
hsa.miR.134.3p	11.6667	13.5	12.5	-1.07143	0.651272	-1.15714	0.435932	1.08	0.737964
hsa.miR.346	9.66667	9.33333	8.83333	1.09434	0.651828	1.03571	0.895079	1.0566	0.727502
hsa.miR.520e	8.83333	10.6667	9.66667	-1.09434	0.653091	-1.20755	0.344224	1.10345	0.641832
hsa.miR.1257	20.5	21.8333	18.5	1.10811	0.65923	-1.06504	0.566973	1.18018	0.341811
hsa.miR.516a.5p	4.66667	5.5	4.33333	1.07692	0.66786	-1.17857	0.470567	1.26923	0.281916
hsa.miR.300	5.16667	4.83333	4.16667	1.24	0.668945	1.06897	0.93628	1.16	0.614878
hsa.miR.1908.5p	8	10.1667	7.33333	1.09091	0.670612	-1.27083	0.392506	1.38636	0.267851
hsa.miR.642a.3p	11.3333	11.8333	10.5	1.07937	0.671668	-1.04412	0.65281	1.12698	0.583931
hsa.miR.337.5p	29.8333	52.5	23.6667	1.26056	0.671741	-1.75978	0.519356	2.21831	0.345394
hsa.miR.1249.5p	5.33333	8	5.83333	-1.09375	0.676926	-1.5	0.0458957	1.37143	0.197438
hsa.miR.503.3p	7.16667	7.66667	7.66667	-1.06977	0.678027	-1.06977	0.611361	-1	0.969824
hsa.miR.4443	37.8333	44.8333	34.5	1.09662	0.678579	-1.18502	0.544605	1.29952	0.404887
hsa.miR.154.5p	43.5	63	39.5	1.10127	0.684315	-1.44828	0.667673	1.59494	0.483955
hsa.miR.195.5p	106	293.5	183.667	-1.7327	0.68981	-2.76887	0.311264	1.598	0.779635
hsa.miR.490.3p	9	9.83333	8	1.125	0.691695	-1.09259	0.620621	1.22917	0.394374
hsa.miR.572	9.33333	7.5	8.66667	1.07692	0.691748	1.24444	0.405369	-1.15556	0.741944
hsa.miR.616.3p	7.16667	6.33333	6.5	1.10256	0.692183	1.13158	0.573747	-1.02632	0.890685
hsa.miR.1278	10.6667	11.8333	11.3333	-1.0625	0.694028	-1.10937	0.515972	1.04412	0.796572
hsa.miR.508.3p	7.16667	7.66667	4	1.79167	0.694365	-1.06977	0.857119	1.91667	0.573579
hsa.miR.4425	6.83333	8	5.83333	1.17143	0.696045	-1.17073	0.436883	1.37143	0.274687
hsa.miR.139.5p	6.5	6.33333	5.83333	1.11429	0.696337	1.02632	0.918162	1.08571	0.626865
hsa.miR.922	10	9.16667	11.3333	-1.13333	0.697229	1.09091	0.794321	-1.23636	0.526303
hsa.miR.302e	10.6667	8.5	9.83333	1.08475	0.697998	1.2549	0.287558	-1.15686	0.577505
hsa.miR.3934.5p	11.8333	12.3333	12.3333	-1.04225	0.698196	-1.04225	0.607263	-1	0.97633
hsa.miR.1249.3p	12.1667	12.3333	10.6667	1.14062	0.699203	-1.0137	0.987061	1.15625	0.710752
hsa.miR.643	6.83333	6.33333	6	1.13889	0.699451	1.07895	0.995234	1.05556	0.696066
hsa.miR.548ah.5p	19.1667	23.5	17.8333	1.07477	0.706664	-1.22609	0.0502986	1.31776	0.174257
hsa.miR.1253	1.16667	1.66667	1	1.16667	0.706686	-1.42857	0.313311	1.66667	0.294119
hsa.miR.548i	11.6667	14	12.5	-1.07143	0.706852	-1.2	0.0547834	1.12	0.473937
hsa.miR.450b.5p	17.8333	19.5	15.3333	1.16304	0.710096	-1.09346	0.994293	1.27174	0.705938
hsa.miR.3140.3p	3	4.33333	3.33333	-1.11111	0.711663	-1.44444	0.190544	1.3	0.326755
hsa.miR.516b.5p	7.16667	7.33333	8.5	-1.18605	0.712966	-1.02326	0.956694	-1.15909	0.73732
hsa.miR.4524a.5p	7.66667	8.66667	7	1.09524	0.713699	-1.13043	0.724879	1.2381	0.486278
hsa.miR.548l	8.16667	10.3333	7.66667	1.06522	0.716253	-1.26531	0.278288	1.34783	0.183528
hsa.miR.6511a.5p	9.33333	9.5	8.83333	1.0566	0.717499	-1.01786	0.911916	1.07547	0.640279
hsa.miR.644a	20.6667	28.8333	19.1667	1.07826	0.723278	-1.39516	0.0620993	1.50435	0.123521
hsa.miR.615.3p	11.8333	11.6667	10.6667	1.10937	0.723744	1.01429	0.867778	1.09375	0.845542
hsa.let.7a.5p	5243.67	4929.5	4787.67	1.09524	0.725567	1.06373	0.588865	1.02962	0.995954
hsa.miR.499b.3p	9	9.16667	9.5	-1.05556	0.729256	-1.01852	0.95184	-1.03636	0.767277
hsa.let.7c.5p	886.5	1452.33	1474.67	-1.66347	0.732235	-1.63828	0.650196	-1.01538	0.928748
hsa.miR.29c.3p	573.667	635.667	558.667	1.02685	0.732571	-1.10808	0.759193	1.13783	0.896868
hsa.miR.556.3p	10.5	8.66667	9.83333	1.0678	0.733173	1.21154	0.199738	-1.13462	0.506754
hsa.miR.877.5p	14.8333	22.8333	16	-1.07865	0.736175	-1.53933	0.0502603	1.42708	0.188044
hsa.miR.187.3p	13.1667	15	12	1.09722	0.740226	-1.13924	0.483049	1.25	0.328433
hsa.miR.924	3.5	2.83333	3.16667	1.10526	0.741401	1.23529	0.533927	-1.11765	0.901162
hsa.miR.133b	4.5	5.5	5.16667	-1.14815	0.743385	-1.22222	0.590174	1.06452	0.833632
hsa.miR.873.3p	28.8333	25	29.8333	-1.03468	0.744859	1.15333	0.260415	-1.19333	0.194829
hsa.miR.1973	12	11.3333	10.6667	1.125	0.747407	1.05882	0.884431	1.0625	0.817114
hsa.miR.517b.3p	4.83333	6.16667	4.66667	1.03571	0.748	-1.27586	0.291762	1.32143	0.234937
hsa.miR.140.3p	16	18.1667	19.1667	-1.19792	0.749269	-1.13542	0.816006	-1.05505	0.878002
hsa.miR.377.3p	60.6667	137.333	52.3333	1.15924	0.751094	-2.26374	0.465401	2.6242	0.389329
hsa.miR.424.5p	313.5	773.167	506	-1.61404	0.751389	-2.46624	0.545445	1.528	0.911664
hsa.miR.1.5p	8.33333	6.83333	7.83333	1.06383	0.752681	1.21951	0.25063	-1.14634	0.390921
hsa.miR.411.5p	39	55.8333	37.3333	1.04464	0.758383	-1.43162	0.20897	1.49554	0.231056
hsa.miR.127.3p	77.3333	138.5	81	-1.04741	0.759481	-1.79095	0.482133	1.70988	0.411659
hsa.miR.448	13	11	13.6667	-1.05128	0.759887	1.18182	0.496108	-1.24242	0.348559
hsa.miR.1296.3p	16.5	15.6667	16.8333	-1.0202	0.765233	1.05319	0.898889	-1.07447	0.689717
hsa.miR.639	10	11.5	11	-1.1	0.767169	-1.15	0.628441	1.04545	0.85257
hsa.miR.212.3p	16.6667	13.8333	17.5	-1.05	0.768307	1.20482	0.388069	-1.26506	0.276095
hsa.miR.133a.5p	11.5	13.5	12	-1.04348	0.769285	-1.17391	0.392355	1.125	0.656522
hsa.miR.136.5p	104.667	186.833	118	-1.12739	0.780271	-1.78503	0.693963	1.58333	0.586473
hsa.miR.184	11.3333	11.5	11.5	-1.01471	0.780833	-1.01471	0.839026	-1	0.937371
hsa.miR.1293	7	9.16667	7.33333	-1.04762	0.78106	-1.30952	0.257786	1.25	0.382835
hsa.miR.526b.5p	11.5	10.5	10.6667	1.07812	0.781783	1.09524	0.693788	-1.01587	0.90952
hsa.miR.383.5p	9	10.8333	10.1667	-1.12963	0.782179	-1.2037	0.526972	1.06557	0.720658
hsa.miR.520d.3p	9.83333	8.5	10.6667	-1.08475	0.783724	1.15686	0.351324	-1.2549	0.42235
hsa.miR.217	11.1667	11.5	10.6667	1.04687	0.786403	-1.02985	0.919288	1.07812	0.859266
hsa.miR.548ar.3p	10.8333	9.5	10.1667	1.06557	0.786866	1.14035	0.363012	-1.07018	0.859521
hsa.miR.34c.5p	24.8333	18	27	-1.08725	0.787797	1.37963	0.333391	-1.5	0.824579
hsa.miR.758.3p.hsa.miR.411.3p	14.5	18.6667	13	1.11538	0.791938	-1.28736	0.201578	1.4359	0.272901
hsa.miR.1271.3p	7.83333	10	7.5	1.04444	0.793419	-1.2766	0.271603	1.33333	0.20431
hsa.miR.641	4.66667	3.83333	4	1.16667	0.800109	1.21739	0.709898	-1.04348	0.927492
hsa.miR.342.3p	386.667	442.667	385.833	1.00216	0.803411	-1.14483	0.997398	1.1473	0.805
hsa.miR.450a.2.3p	16.8333	19.6667	17.5	-1.0396	0.808953	-1.16832	0.322299	1.12381	0.448421
hsa.miR.1205	7.83333	9.16667	7	1.11905	0.816248	-1.17021	0.437595	1.30952	0.39753
hsa.miR.648	10.8333	8	11.3333	-1.04615	0.816724	1.35417	0.109535	-1.41667	0.136657
hsa.miR.654.3p	10.8333	13.6667	10.1667	1.06557	0.817675	-1.26154	0.625051	1.34426	0.495626
hsa.miR.382.5p	26.3333	43.5	24.5	1.07483	0.821098	-1.6519	0.296826	1.77551	0.263498
hsa.miR.204.5p	96	113	53	1.81132	0.821362	-1.17708	0.76899	2.13208	0.686629
hsa.miR.518b	24	38.3333	24.1667	-1.00694	0.821961	-1.59722	0.409755	1.58621	0.391815
hsa.miR.651.3p	5	5.83333	4.66667	1.07143	0.823912	-1.16667	0.559276	1.25	0.469561
hsa.miR.766.5p	5.83333	4.5	6.5	-1.11429	0.828393	1.2963	0.171418	-1.44444	0.282442
hsa.miR.548ak	7.33333	8.83333	8.16667	-1.11364	0.833312	-1.20455	0.479808	1.08163	0.674465
hsa.miR.766.3p	4	7	4.16667	-1.04167	0.834472	-1.75	0.0435985	1.68	0.0696057
hsa.miR.190a.5p	35.1667	31.8333	37.8333	-1.07583	0.84046	1.10471	0.588296	-1.18848	0.866113
hsa.miR.378c	10.6667	8.83333	10	1.06667	0.84281	1.20755	0.36305	-1.13208	0.474405
hsa.miR.3130.3p	8.16667	8.33333	8.83333	-1.08163	0.845163	-1.02041	0.99386	-1.06	0.851073
hsa.miR.942.5p	9.16667	10.5	9.66667	-1.05455	0.846708	-1.14545	0.520189	1.08621	0.653058
hsa.miR.1270	13.5	13	13	1.03846	0.847639	1.03846	0.759076	-1	0.970812
hsa.miR.510.3p	11.8333	10.3333	11.1667	1.0597	0.850286	1.14516	0.540192	-1.08065	0.676879
hsa.miR.384	6.83333	7.5	6.66667	1.025	0.85055	-1.09756	0.629507	1.125	0.514792
hsa.miR.761	14.6667	15	15.3333	-1.04545	0.851789	-1.02273	0.866498	-1.02222	0.924392
hsa.miR.451a	1761.17	9542.5	2759.5	-1.56686	0.853926	-5.41828	0.154868	3.45805	0.427842
hsa.miR.1303	9	8.33333	8.83333	1.01887	0.854844	1.08	0.662126	-1.06	0.801275
hsa.miR.1304.5p	8.83333	10.8333	9.33333	-1.0566	0.855771	-1.22642	0.265257	1.16071	0.503339
hsa.miR.1271.5p	13.8333	11.6667	12.3333	1.12162	0.856781	1.18571	0.621832	-1.05714	0.783749
hsa.miR.769.3p	7.16667	8	7.5	-1.04651	0.859107	-1.11628	0.578889	1.06667	0.706964
hsa.miR.543	41.3333	67.3333	39.8333	1.03766	0.860332	-1.62903	0.310875	1.69038	0.374581
hsa.miR.124.3p	6	6.83333	6.16667	-1.02778	0.860499	-1.13889	0.488562	1.10811	0.655811
hsa.miR.506.5p	16.3333	19.1667	15.5	1.05376	0.861268	-1.17347	0.103618	1.23656	0.289645
hsa.miR.133a.3p	45.1667	50.8333	57.3333	-1.26937	0.861842	-1.12546	0.839876	-1.12787	0.982717
hsa.miR.339.3p	8.66667	8.33333	9.33333	-1.07692	0.862647	1.04	0.799173	-1.12	0.674215
hsa.miR.100.5p	729.5	972.5	804	-1.10212	0.868258	-1.3331	0.929814	1.20958	0.826153
hsa.miR.627.3p	13.1667	14.3333	13	1.01282	0.868682	-1.08861	0.650959	1.10256	0.560799
hsa.miR.4741	10.3333	10.8333	10.8333	-1.04839	0.870292	-1.04839	0.829592	-1	0.967111
hsa.miR.574.5p	51.3333	59.1667	62.8333	-1.22403	0.871994	-1.1526	0.784893	-1.06197	0.96398
hsa.miR.147b	10.3333	11	10.1667	1.01639	0.873242	-1.06452	0.817066	1.08197	0.746022
hsa.miR.144.3p	153	742.333	234.5	-1.53268	0.874796	-4.85185	0.14051	3.1656	0.375224
hsa.miR.1910.5p	9.5	15.6667	9.33333	1.01786	0.875944	-1.64912	0.21456	1.67857	0.333898
hsa.miR.525.5p	15.3333	15.8333	15.1667	1.01099	0.876715	-1.03261	0.628228	1.04396	0.874068
hsa.miR.3202	10.5	13.3333	10	1.05	0.877068	-1.26984	0.468113	1.33333	0.396183
hsa.miR.345.3p	12.5	12.8333	12.1667	1.0274	0.877643	-1.02667	0.757884	1.05479	0.682358
hsa.miR.199a.3p.hsa.miR.199b.3p	3155.33	6490.33	4529.83	-1.43561	0.881446	-2.05694	0.529798	1.4328	0.822899
hsa.miR.485.5p	7	7.66667	6.66667	1.05	0.881547	-1.09524	0.603396	1.15	0.616685
hsa.miR.455.5p	29.8333	44.8333	39.3333	-1.31844	0.886178	-1.50279	0.55925	1.13983	0.836065
hsa.miR.1268a	8.33333	11.6667	9	-1.08	0.886763	-1.4	0.103447	1.2963	0.359136
hsa.miR.889.3p	10.5	13.1667	9.83333	1.0678	0.887679	-1.25397	0.424706	1.33898	0.376037
hsa.miR.1909.3p	5	6.5	5	-1	0.888024	-1.3	0.137836	1.3	0.244041
hsa.miR.873.5p	6.16667	5	6.16667	-1	0.892882	1.23333	0.238377	-1.23333	0.578524
hsa.miR.190a.3p	9.5	10.6667	8.83333	1.07547	0.897704	-1.12281	0.623707	1.20755	0.545723
hsa.miR.126.3p	443	1001.67	714.5	-1.61287	0.899175	-2.2611	0.349698	1.40191	0.594133
hsa.miR.516a.3p.hsa.miR.516b.3p	6.33333	6	6	1.05556	0.899486	1.05556	0.790221	-1	0.942018
hsa.miR.449c.5p	8.16667	10.1667	8.66667	-1.06122	0.902595	-1.2449	0.237439	1.17308	0.405807
hsa.miR.34a.5p	158	164.667	177	-1.12025	0.904828	-1.04219	0.841765	-1.0749	0.98687
hsa.miR.9.5p	24	22.8333	25	-1.04167	0.908951	1.05109	0.738464	-1.09489	0.948655
hsa.miR.99a.5p	1336	1884.17	1644.5	-1.23091	0.910169	-1.4103	0.783931	1.14574	0.965057
hsa.miR.548b.3p	7.16667	6.83333	7.66667	-1.06977	0.910781	1.04878	0.586773	-1.12195	0.610927
hsa.miR.1279	8	9.33333	8.16667	-1.02083	0.910986	-1.16667	0.544843	1.14286	0.624109
hsa.miR.378f	11.8333	11.8333	11.3333	1.04412	0.91207	-1	0.976125	1.04412	0.892128
hsa.miR.206	18.6667	22.6667	19.8333	-1.0625	0.914506	-1.21429	0.996401	1.14286	0.912207
hsa.miR.607	13.6667	13.1667	13.8333	-1.0122	0.916523	1.03797	0.719161	-1.05063	0.74928
hsa.miR.4707.3p	9.66667	8.83333	9.33333	1.03571	0.919213	1.09434	0.666532	-1.0566	0.765115
hsa.miR.455.3p	7.16667	7.16667	7.5	-1.04651	0.919666	-1	0.871869	-1.04651	0.825208
hsa.miR.503.5p	28.6667	44.6667	33.5	-1.1686	0.919776	-1.55814	0.495026	1.33333	0.719091
hsa.miR.379.5p	48	74.5	50.6667	-1.05556	0.919865	-1.55208	0.275848	1.47039	0.312105
hsa.miR.605.5p	16.3333	16.5	16	1.02083	0.921729	-1.0102	0.957673	1.03125	0.956514
hsa.miR.302b.3p	17	21	17	-1	0.926284	-1.23529	0.173971	1.23529	0.256463
hsa.miR.132.3p	29.5	39.5	31.1667	-1.0565	0.930031	-1.33898	0.623639	1.26738	0.683359
hsa.miR.450a.1.3p	12.8333	12.1667	13.8333	-1.07792	0.930969	1.05479	0.662467	-1.13699	0.608098
hsa.miR.652.5p	8.66667	7.66667	8.5	1.01961	0.934242	1.13043	0.374296	-1.1087	0.675244
hsa.miR.197.5p	17.6667	14.6667	17.1667	1.02913	0.935814	1.20455	0.0875486	-1.17045	0.27578
hsa.miR.520a.3p	4.66667	3.5	4.83333	-1.03571	0.940516	1.33333	0.282447	-1.38095	0.323734
hsa.miR.1245a	8.5	10	8.33333	1.02	0.940796	-1.17647	0.475944	1.2	0.443565
hsa.miR.1178.3p	8.83333	10	8.5	1.03922	0.941457	-1.13208	0.358422	1.17647	0.481278
hsa.miR.1200	8.33333	7.5	8.66667	-1.04	0.941969	1.11111	0.625241	-1.15556	0.734025
hsa.miR.513c.3p	8	11.3333	8.33333	-1.04167	0.944167	-1.41667	0.0720076	1.36	0.202496
hsa.miR.374a.3p	7.16667	9.33333	7	1.02381	0.94664	-1.30233	0.0684944	1.33333	0.17328
hsa.miR.296.3p	7.33333	9.5	7.5	-1.02273	0.948989	-1.29545	0.364414	1.26667	0.408201
hsa.miR.450a.5p	164.833	324.167	171.167	-1.03842	0.949718	-1.96663	0.573427	1.89387	0.747333
hsa.miR.6724.5p	14.1667	12	13.6667	1.03659	0.950766	1.18056	0.571907	-1.13889	0.667466
hsa.miR.664b.3p	18.3333	20.3333	18.8333	-1.02727	0.952214	-1.10909	0.921358	1.07965	0.880466
hsa.miR.208a.3p	21.6667	18.3333	22.3333	-1.03077	0.952877	1.18182	0.418585	-1.21818	0.522619
hsa.miR.199a.5p	1081.67	1957.83	1033.5	1.04661	0.953952	-1.81002	0.574778	1.89437	0.693962
hsa.miR.1275	6.16667	5.83333	5.83333	1.05714	0.954546	1.05714	0.969635	-1	0.984517
hsa.miR.3605.3p	5.33333	5.33333	5.16667	1.03226	0.95497	-1	0.909165	1.03226	0.865859
hsa.miR.1299	12.8333	15.3333	13.3333	-1.03896	0.955207	-1.19481	0.530382	1.15	0.57248
hsa.miR.2110	10.1667	10	10	1.01667	0.956374	1.01667	0.845106	-1	0.947381
hsa.miR.617	12.1667	11.8333	11.3333	1.07353	0.957282	1.02817	0.923097	1.04412	0.891893
hsa.miR.758.5p	4.33333	4.16667	4.66667	-1.07692	0.9576	1.04	0.900603	-1.12	0.988754
hsa.miR.1261	9.33333	11.3333	9.5	-1.01786	0.959067	-1.21429	0.273	1.19298	0.304641
hsa.miR.381.3p	24.8333	50.1667	32	-1.28859	0.962706	-2.02013	0.496766	1.56771	0.623931
hsa.miR.649	9.33333	8.16667	8.83333	1.0566	0.965734	1.14286	0.807544	-1.08163	0.812457
hsa.miR.3147	14.1667	10.3333	14.1667	-1	0.965805	1.37097	0.105203	-1.37097	0.179387
hsa.miR.491.3p	10.5	12.3333	10.6667	-1.01587	0.970477	-1.1746	0.631745	1.15625	0.662426
hsa.miR.214.3p	38	69.8333	38.8333	-1.02193	0.97324	-1.83772	0.338782	1.79828	0.531281
hsa.miR.630	121.833	136.333	131.333	-1.07798	0.973958	-1.11902	0.888376	1.03807	0.967032
hsa.miR.495.5p	11.8333	14.5	11.3333	1.04412	0.976598	-1.22535	0.331109	1.27941	0.348212
hsa.miR.1185.5p	16	19	15.5	1.03226	0.977273	-1.1875	0.711753	1.22581	0.695047
hsa.miR.363.5p	9.5	10.3333	9.83333	-1.03509	0.977286	-1.08772	0.46669	1.05085	0.688395
hsa.miR.614	8.16667	8	8.33333	-1.02041	0.977757	1.02083	0.923366	-1.04167	0.970644
hsa.miR.299.5p	32.6667	62.3333	37	-1.13265	0.979488	-1.90816	0.546635	1.68468	0.627719
hsa.miR.301b.5p	9.16667	10.6667	9	1.01852	0.983925	-1.16364	0.497556	1.18519	0.493646
hsa.miR.1245b.5p	9.16667	9.33333	8.66667	1.05769	0.983987	-1.01818	0.677042	1.07692	0.752773
hsa.miR.767.5p	12.5	13.5	12.3333	1.01351	0.98588	-1.08	0.437766	1.09459	0.548333
hsa.miR.140.5p	123.333	169.833	155.833	-1.26351	0.990935	-1.37703	0.736239	1.08984	0.843918
hsa.miR.198	10.3333	13	10.6667	-1.03226	0.99236	-1.25806	0.282587	1.21875	0.291618
hsa.miR.2278	4.83333	6.83333	5	-1.03448	0.993969	-1.41379	0.24197	1.36667	0.408123
hsa.miR.542.3p	18.1667	26	17.5	1.0381	0.997123	-1.43119	0.467434	1.48571	0.517838
hsa.miR.502.5p	1	1	1	-1	0.999995	-1	0.025031	-1	0.999995
hsa.miR.122.5p	1	14.5	1	-1	1	-14.5	0.273689	14.5	0.287875
hsa.miR.3144.3p	1	11.5	1	-1	1	-11.5	0.273689	11.5	0.287875
hsa.miR.494.3p	1	133.667	1	-1	1	-133.667	0.273689	133.667	0.287875
