# Supplementary material for: MicroRNA Expression Profiles in Human Samples and Cell Lines Revealed Nine miRNAs Associated with Cisplatin Resistance in High-Grade Serous Ovarian Cancer
Source: Int J Mol Sci. 2024 Mar 28;25(7):3793. doi: 10.3390/ijms25073793 (PMC11011404; doi:10.3390/ijms25073793)
Supplement: Supplementary file 1 [file ijms-25-03793-s001.zip › Supplementary Table S3.xlsx]

## Sheet: Supplementary Table 3
miRNA	OV90								OVCAR3								Both classes
	Mean.Resistant	Mean.Sensitive	Mean.Overall	FC	FC-transformed	Behavior	Pval.Ttest	PvalueAdj	Mean.Resistant	Mean.Sensitive	Mean.Overall	FC	FC-transformed	Behavior	Pval.Ttest	PvalueAdj	Behavior	Base Intentisty (mean)	Score-Intensity	FC (mean)	Score-FC	Sum
hsa.miR.214.3p	123.333	5.66667	64.5	21.7647	21.7647	+	0.0033869	1	190.667	882	536.333	0.216175	-4.62587	-	0.0118624	1	Discordant	300.417	4	13.1953	4	8
hsa.miR.200c.3p	491	35	263	14.0286	14.0286	+	0.0160756	1	757.333	19.3333	388.333	39.1724	39.1724	+	0.00426926	1	Concordant	325.667	4	26.6005	4	8
hsa.miR.199a.5p	726	11.6667	368.833	62.2286	62.2286	+	0.0092044	1	1500.67	6550.33	4025.5	0.229098	-4.36495	-	0.0163548	1	Discordant	2197.17	4	33.2968	4	8
hsa.miR.132.3p	721	10.6667	365.833	67.5938	67.5938	+	0.0112003	1	659.667	114.667	387.167	5.75291	5.75291	+	0.0126595	1	Concordant	376.5	4	36.6733	4	8
hsa.miR.199a.3p.hsa.miR.199b.3p	2023.67	16.3333	1020	123.898	123.898	+	0.00244745	1	4440.33	20657.7	12549	0.214948	-4.65228	-	0.00797203	1	Discordant	6784.5	4	64.2751	4	8
hsa.miR.99a.5p	545.333	42.3333	293.833	12.8819	12.8819	+	1.97e-05	0.0154237	491.333	912.333	701.833	0.538546	-1.85685	-	0.0491765	1	Discordant	497.833	4	7.36937	3	7
hsa.miR.125b.5p	336.333	27	181.667	12.4568	12.4568	+	0.00013342	0.103934	303.667	808.667	556.167	0.375515	-2.66301	-	0.0199118	1	Discordant	368.917	4	7.5599	3	7
hsa.miR.218.5p	258.333	9	133.667	28.7037	28.7037	+	0.000139792	0.108758	349.667	68	208.833	5.14216	5.14216	+	0.018974	1	Concordant	171.25	3	16.9229	4	7
hsa.miR.9.5p	267.667	9.66667	138.667	27.6897	27.6897	+	0.00280553	1	545.667	39.3333	292.5	13.8729	13.8729	+	0.00288639	1	Concordant	215.583	3	20.7813	4	7
hsa.miR.335.5p	7.66667	34.6667	21.1667	0.221154	-4.52174	-	0.0155073	1	8.33333	512	260.167	0.016276	-61.44	-	0.00317676	1	Concordant	140.667	3	32.9809	4	7
hsa.let.7b.5p	140.667	61.6667	101.167	2.28108	2.28108	+	0.0170589	1	250.667	33.6667	142.167	7.44554	7.44554	+	0.00387353	1	Concordant	121.667	3	4.86331	3	6
hsa.let.7d.5p	44.6667	451.333	248	0.098966	-10.1045	-	0.0100938	1	67.3333	16	41.6667	4.20833	4.20833	+	0.00551079	1	Discordant	144.833	3	7.15641	3	6
hsa.miR.10a.5p	362.667	117.667	240.167	3.08215	3.08215	+	0.00360452	1	581.333	44.6667	313	13.0149	13.0149	+	0.00497977	1	Concordant	276.583	3	8.04854	3	6
hsa.miR.141.3p	97.6667	13	55.3333	7.51282	7.51282	+	0.0119973	1	142.333	11.3333	76.8333	12.5588	12.5588	+	0.00569565	1	Concordant	66.0833	2	10.0358	4	6
hsa.miR.296.5p	99.6667	8	53.8333	12.4583	12.4583	+	0.00771738	1	132	6.33333	69.1667	20.8421	20.8421	+	0.00892076	1	Concordant	61.5	2	16.6502	4	6
hsa.miR.125a.5p	392.333	962.333	677.333	0.40769	-2.45285	-	0.0277822	1	537	931.667	734.333	0.576386	-1.73495	-	0.0399825	1	Concordant	705.833	4	2.0939	1	5
hsa.miR.23a.3p	420	215.333	317.667	1.95046	1.95046	+	0.0300411	1	642.667	1492	1067.33	0.430742	-2.32158	-	0.0194011	1	Discordant	692.5	4	2.13602	1	5
hsa.miR.15a.5p	345.667	902.667	624.167	0.382939	-2.61138	-	0.00681924	1	436	909.667	672.833	0.479296	-2.08639	-	0.0140995	1	Concordant	648.5	4	2.34889	1	5
hsa.miR.363.3p	97.6667	31	64.3333	3.15054	3.15054	+	0.001543	1	312	131	221.5	2.38168	2.38168	+	0.0279901	1	Concordant	142.917	3	2.76611	2	5
hsa.miR.135a.5p	90	30.6667	60.3333	2.93478	2.93478	+	4.64e-05	0.0361888	83.6667	325.667	204.667	0.256909	-3.89243	-	0.0148428	1	Discordant	132.5	3	3.41361	2	5
hsa.miR.183.5p	177	57.6667	117.333	3.06936	3.06936	+	0.00477939	1	191.333	48.3333	119.833	3.95862	3.95862	+	0.00300191	1	Concordant	118.583	3	3.51399	2	5
hsa.miR.126.3p	98	602	350	0.162791	-6.14286	-	0.0128896	1	54	110	82	0.490909	-2.03704	-	0.00523614	1	Concordant	216	3	4.08995	2	5
hsa.miR.222.3p	11	83.3333	47.1667	0.132	-7.57576	-	0.00417346	1	4	17.3333	10.6667	0.230769	-4.33333	-	0.0103035	1	Concordant	28.9167	2	5.95455	3	5
hsa.miR.181a.5p	29.6667	332	180.833	0.0893574	-11.191	-	0.00104891	0.810811	12.3333	30.3333	21.3333	0.406593	-2.45946	-	0.0130075	1	Concordant	101.083	2	6.82524	3	5
hsa.let.7i.5p	34	368.333	201.167	0.0923077	-10.8333	-	0.0120978	1	54	11	32.5	4.90909	4.90909	+	0.00771195	1	Discordant	116.833	2	7.87121	3	5
hsa.miR.221.3p	31.6667	248	139.833	0.127688	-7.83158	-	0.0029757	1	10.3333	109.667	60	0.0942249	-10.6129	-	0.000363162	0.28363	Concordant	99.9167	2	9.22224	3	5
hsa.miR.301a.3p	54.6667	175.333	115	0.311787	-3.20732	-	0.00849442	1	67.3333	143	105.167	0.470862	-2.12376	-	0.0240255	1	Concordant	110.083	2	2.66554	2	4
hsa.miR.96.5p	71	24	47.5	2.95833	2.95833	+	0.0104714	1	76.3333	21.3333	48.8333	3.57812	3.57812	+	0.0342255	1	Concordant	48.1667	2	3.26823	2	4
hsa.miR.548b.3p	15.3333	4.33333	9.83333	3.53846	3.53846	+	0.0225376	1	17.3333	3	10.1667	5.77778	5.77778	+	0.0033876	1	Concordant	10	1	4.65812	3	4
hsa.miR.30e.5p	17	27.6667	22.3333	0.614458	-1.62745	-	0.0268705	1	20	39	29.5	0.512821	-1.95	-	0.0220571	1	Concordant	25.9167	2	1.78873	1	3
hsa.miR.26b.5p	38	82	60	0.463415	-2.15789	-	0.045432	1	45	104.667	74.8333	0.429936	-2.32593	-	0.0316374	1	Concordant	67.4167	2	2.24191	1	3
hsa.miR.3151.5p	18	5.66667	11.8333	3.17647	3.17647	+	0.0188232	1	12.3333	38.6667	25.5	0.318966	-3.13514	-	0.0117341	1	Discordant	18.6667	1	3.1558	2	3
hsa.miR.18b.5p	16	3.33333	9.66667	4.8	4.8	+	0.011875	1	26.3333	15.3333	20.8333	1.71739	1.71739	+	0.00753567	1	Concordant	15.25	1	3.2587	2	3
hsa.miR.203a.3p	26	7.66667	16.8333	3.3913	3.3913	+	0.00475944	1	31.6667	8.33333	20	3.8	3.8	+	0.0121021	1	Concordant	18.4167	1	3.59565	2	3
hsa.miR.182.5p	31.6667	11	21.3333	2.87879	2.87879	+	0.0271061	1	36.6667	7	21.8333	5.2381	5.2381	+	0.0388349	1	Concordant	21.5833	1	4.05844	2	3
hsa.miR.299.3p	6	9	7.5	0.666667	-1.5	-	0.0238377	1	9	17.6667	13.3333	0.509434	-1.96296	-	0.0448551	1	Concordant	10.4167	1	1.73148	1	2
hsa.miR.598.3p	32	15.3333	23.6667	2.08696	2.08696	+	0.00866541	1	28.3333	16.6667	22.5	1.7	1.7	+	0.0119638	1	Concordant	23.0833	1	1.89348	1	2
hsa.miR.92a.1.5p	7.66667	13.3333	10.5	0.575	-1.73913	-	0.0279015	1	15	36	25.5	0.416667	-2.4	-	0.0396002	1	Concordant	18	1	2.06957	1	2
hsa.miR.1206	29.6667	14.3333	22	2.06977	2.06977	+	0.0383293	1	32.6667	11.3333	22	2.88235	2.88235	+	0.0473465	1	Concordant	22	1	2.47606	1	2
hsa.miR.193a.5p.hsa.miR.193b.5p	12.3333	6.66667	9.5	1.85	1.85	+	0.0262886	1	13.3333	41.6667	27.5	0.32	-3.125	-	0.011279	1	Discordant	18.5	1	2.4875	1	2
