# Supplementary material for: MicroRNA Expression Profiles in Human Samples and Cell Lines Revealed Nine miRNAs Associated with Cisplatin Resistance in High-Grade Serous Ovarian Cancer
Source: Int J Mol Sci. 2024 Mar 28;25(7):3793. doi: 10.3390/ijms25073793 (PMC11011404; doi:10.3390/ijms25073793)
Supplement: Supplementary file 1 [file ijms-25-03793-s001.zip › Supplementary Table S4.xlsx]

## Sheet: Supplementary Table 4
Mienturnet Enrichment results miRTarBase
Gene Symbol	p-value	FDR	Odd ratio	Number of interactions	microRNA 1	microRNA 2	microRNA 3	microRNA 4	microRNA 5
ZEB1	1.17e-07	0.000196	0.0298	5	hsa-miR-141-3p	hsa-miR-200c-3p	hsa-miR-203a-3p	hsa-miR-183-5p	hsa-miR-96-5p
IGF1R	0.000656	0.0228	0.17	5	hsa-miR-183-5p	hsa-miR-182-5p	hsa-miR-96-5p	hsa-miR-203a-3p	hsa-miR-141-3p
SNAI2	4.65e-06	0.00389	0.0329	4	hsa-miR-182-5p	hsa-miR-203a-3p	hsa-miR-183-5p	hsa-miR-96-5p
MALT1	1.42e-05	0.00532	0.0433	4	hsa-miR-200c-3p	hsa-miR-141-3p	hsa-miR-96-5p	hsa-miR-182-5p
FOXO1	4.9e-05	0.00819	0.0589	4	hsa-miR-182-5p	hsa-miR-96-5p	hsa-miR-183-5p	hsa-miR-200c-3p
GSK3B	4.9e-05	0.00819	0.0589	4	hsa-miR-183-5p	hsa-miR-96-5p	hsa-miR-182-5p	hsa-miR-203a-3p
TP53INP1	0.000176	0.0124	0.0814	4	hsa-miR-182-5p	hsa-miR-200c-3p	hsa-miR-1206	hsa-miR-96-5p
TRIM71	0.000261	0.0139	0.09	4	hsa-miR-182-5p	hsa-miR-96-5p	hsa-miR-183-5p	hsa-miR-203a-3p
PTEN	0.000533	0.0212	0.108	4	hsa-miR-141-3p	hsa-miR-182-5p	hsa-miR-10a-5p	hsa-miR-200c-3p
E2F3	0.000696	0.0228	0.116	4	hsa-miR-203a-3p	hsa-miR-141-3p	hsa-miR-200c-3p	hsa-miR-1206
GATA6	0.00358	0.0416	0.179	4	hsa-miR-183-5p	hsa-miR-141-3p	hsa-miR-200c-3p	hsa-miR-203a-3p
XIAP	0.00597	0.0562	0.206	4	hsa-miR-200c-3p	hsa-miR-96-5p	hsa-miR-183-5p	hsa-miR-10a-5p
NUFIP2	0.0191	0.0902	0.286	4	hsa-miR-183-5p	hsa-miR-182-5p	hsa-miR-203a-3p	hsa-miR-200c-3p
BDNF	1.28e-05	0.00532	0.0173	3	hsa-miR-182-5p	hsa-miR-96-5p	hsa-miR-10a-5p
SIN3B	1.91e-05	0.00532	0.0196	3	hsa-miR-96-5p	hsa-miR-182-5p	hsa-miR-183-5p
TIAM1	1.91e-05	0.00532	0.0196	3	hsa-miR-141-3p	hsa-miR-10a-5p	hsa-miR-182-5p
RGS2	2.28e-05	0.00546	0.0208	3	hsa-miR-182-5p	hsa-miR-183-5p	hsa-miR-96-5p
ZEB2	0.000111	0.0116	0.0346	3	hsa-miR-141-3p	hsa-miR-200c-3p	hsa-miR-203a-3p
HOXA5	0.000178	0.0124	0.0404	3	hsa-miR-183-5p	hsa-miR-200c-3p	hsa-miR-96-5p
PPP1R12A	0.000178	0.0124	0.0404	3	hsa-miR-96-5p	hsa-miR-10a-5p	hsa-miR-182-5p
GPR156	0.000247	0.0138	0.045	3	hsa-miR-96-5p	hsa-miR-182-5p	hsa-miR-203a-3p
PRKAA2	0.000266	0.0139	0.0462	3	hsa-miR-182-5p	hsa-miR-1206	hsa-miR-141-3p
ERBIN	0.000308	0.0152	0.0485	3	hsa-miR-200c-3p	hsa-miR-141-3p	hsa-miR-183-5p
MAP3K3	0.000331	0.0154	0.0496	3	hsa-miR-96-5p	hsa-miR-182-5p	hsa-miR-183-5p
PFKFB3	0.000331	0.0154	0.0496	3	hsa-miR-182-5p	hsa-miR-183-5p	hsa-miR-96-5p
MORF4L1	0.000405	0.0183	0.0531	3	hsa-miR-182-5p	hsa-miR-96-5p	hsa-miR-183-5p
TNFRSF10A	0.000432	0.019	0.0543	3	hsa-miR-96-5p	hsa-miR-182-5p	hsa-miR-183-5p
CNOT6	0.00046	0.0192	0.0554	3	hsa-miR-96-5p	hsa-miR-183-5p	hsa-miR-10a-5p
STK17B	0.00046	0.0192	0.0554	3	hsa-miR-182-5p	hsa-miR-96-5p	hsa-miR-183-5p
TMEM170B	0.000583	0.0217	0.06	3	hsa-miR-96-5p	hsa-miR-182-5p	hsa-miR-183-5p
PDCD10	0.000617	0.0224	0.0612	3	hsa-miR-1206	hsa-miR-203a-3p	hsa-miR-200c-3p
NOTCH2	0.000689	0.0228	0.0635	3	hsa-miR-183-5p	hsa-miR-182-5p	hsa-miR-96-5p
DDAH1	0.000765	0.0239	0.0658	3	hsa-miR-182-5p	hsa-miR-183-5p	hsa-miR-96-5p
SYNM	0.000765	0.0239	0.0658	3	hsa-miR-203a-3p	hsa-miR-96-5p	hsa-miR-182-5p
MBD4	0.00089	0.0256	0.0693	3	hsa-miR-182-5p	hsa-miR-183-5p	hsa-miR-96-5p
ANKRD36	0.000981	0.026	0.0716	3	hsa-miR-96-5p	hsa-miR-182-5p	hsa-miR-183-5p
BRWD1	0.00123	0.0286	0.0773	3	hsa-miR-96-5p	hsa-miR-182-5p	hsa-miR-183-5p
CLOCK	0.00123	0.0286	0.0773	3	hsa-miR-141-3p	hsa-miR-182-5p	hsa-miR-203a-3p
RECK	0.00118	0.0286	0.0762	3	hsa-miR-182-5p	hsa-miR-96-5p	hsa-miR-183-5p
BCL2	0.00129	0.0291	0.0785	3	hsa-miR-200c-3p	hsa-miR-182-5p	hsa-miR-96-5p
NPTX1	0.00134	0.0299	0.0796	3	hsa-miR-10a-5p	hsa-miR-96-5p	hsa-miR-182-5p
BMI1	0.00146	0.0305	0.082	3	hsa-miR-200c-3p	hsa-miR-203a-3p	hsa-miR-183-5p
GABRB1	0.00146	0.0305	0.082	3	hsa-miR-203a-3p	hsa-miR-182-5p	hsa-miR-96-5p
NUP50	0.00165	0.0328	0.0854	3	hsa-miR-203a-3p	hsa-miR-182-5p	hsa-miR-96-5p
KRAS	0.00178	0.0342	0.0877	3	hsa-miR-96-5p	hsa-miR-200c-3p	hsa-miR-183-5p
SERPINH1	0.00185	0.0347	0.0889	3	hsa-miR-96-5p	hsa-miR-182-5p	hsa-miR-200c-3p
ZNF621	0.00185	0.0347	0.0889	3	hsa-miR-200c-3p	hsa-miR-183-5p	hsa-miR-141-3p
EIF4EBP2	0.00192	0.0356	0.09	3	hsa-miR-182-5p	hsa-miR-96-5p	hsa-miR-183-5p
BAG4	0.00206	0.0369	0.0923	3	hsa-miR-96-5p	hsa-miR-183-5p	hsa-miR-200c-3p
GID4	0.00214	0.0369	0.0935	3	hsa-miR-182-5p	hsa-miR-96-5p	hsa-miR-183-5p
ACVR2B	0.00272	0.0411	0.102	3	hsa-miR-141-3p	hsa-miR-200c-3p	hsa-miR-203a-3p
PITPNM3	0.00299	0.0411	0.105	3	hsa-miR-96-5p	hsa-miR-182-5p	hsa-miR-183-5p
SMAD4	0.00281	0.0411	0.103	3	hsa-miR-203a-3p	hsa-miR-182-5p	hsa-miR-183-5p
ZFP36L1	0.00381	0.0439	0.114	3	hsa-miR-182-5p	hsa-miR-183-5p	hsa-miR-96-5p
VEGFA	0.00754	0.06	0.145	3	hsa-miR-200c-3p	hsa-miR-203a-3p	hsa-miR-296-5p
EXOSC2	0.00914	0.0663	0.156	3	hsa-miR-96-5p	hsa-miR-182-5p	hsa-miR-10a-5p
RPL7L1	0.0195	0.0902	0.205	3	hsa-miR-96-5p	hsa-miR-182-5p	hsa-miR-183-5p
RAB5B	0.0207	0.0904	0.21	3	hsa-miR-96-5p	hsa-miR-183-5p	hsa-miR-182-5p
CELF1	0.0296	0.105	0.24	3	hsa-miR-200c-3p	hsa-miR-183-5p	hsa-miR-141-3p
NFIC	0.0558	0.146	0.307	3	hsa-miR-296-5p	hsa-miR-182-5p	hsa-miR-96-5p
NUB1	3.19e-05	0.00667	0.00519	2	hsa-miR-183-5p	hsa-miR-10a-5p
EDNRA	6.37e-05	0.0082	0.00693	2	hsa-miR-203a-3p	hsa-miR-200c-3p
RPS29	6.37e-05	0.0082	0.00693	2	hsa-miR-96-5p	hsa-miR-10a-5p
UBP1	6.37e-05	0.0082	0.00693	2	hsa-miR-183-5p	hsa-miR-182-5p
RIN2	0.000106	0.0116	0.00866	2	hsa-miR-200c-3p	hsa-miR-141-3p
TCF7L1	0.000106	0.0116	0.00866	2	hsa-miR-200c-3p	hsa-miR-141-3p
BTAF1	0.000159	0.0124	0.0104	2	hsa-miR-183-5p	hsa-miR-10a-5p
CHL1	0.000159	0.0124	0.0104	2	hsa-miR-10a-5p	hsa-miR-182-5p
DLX5	0.000159	0.0124	0.0104	2	hsa-miR-141-3p	hsa-miR-203a-3p
MED1	0.000159	0.0124	0.0104	2	hsa-miR-96-5p	hsa-miR-10a-5p
PSMD13	0.000159	0.0124	0.0104	2	hsa-miR-183-5p	hsa-miR-10a-5p
FAT2	0.000222	0.0128	0.0121	2	hsa-miR-183-5p	hsa-miR-10a-5p
KIF2A	0.000222	0.0128	0.0121	2	hsa-miR-183-5p	hsa-miR-203a-3p
KLF11	0.000222	0.0128	0.0121	2	hsa-miR-200c-3p	hsa-miR-141-3p
RASA2	0.000222	0.0128	0.0121	2	hsa-miR-182-5p	hsa-miR-203a-3p
ZFPM2	0.000222	0.0128	0.0121	2	hsa-miR-141-3p	hsa-miR-200c-3p
ELMO2	0.000295	0.015	0.0139	2	hsa-miR-200c-3p	hsa-miR-141-3p
SHC1	0.000473	0.0193	0.0173	2	hsa-miR-200c-3p	hsa-miR-141-3p
PHF14	0.000577	0.0217	0.019	2	hsa-miR-183-5p	hsa-miR-200c-3p
RLF	0.000577	0.0217	0.019	2	hsa-miR-96-5p	hsa-miR-182-5p
ADNP2	0.000691	0.0228	0.0208	2	hsa-miR-96-5p	hsa-miR-141-3p
ANO6	0.000691	0.0228	0.0208	2	hsa-miR-182-5p	hsa-miR-10a-5p
ADCY6	0.000815	0.0239	0.0225	2	hsa-miR-96-5p	hsa-miR-182-5p
HIPK2	0.000815	0.0239	0.0225	2	hsa-miR-183-5p	hsa-miR-141-3p
MALAT1	0.000815	0.0239	0.0225	2	hsa-miR-200c-3p	hsa-miR-141-3p
UVRAG	0.000815	0.0239	0.0225	2	hsa-miR-203a-3p	hsa-miR-183-5p
IL31RA	0.00095	0.0256	0.0242	2	hsa-miR-182-5p	hsa-miR-96-5p
LRTM1	0.00095	0.0256	0.0242	2	hsa-miR-182-5p	hsa-miR-96-5p
RPL5	0.00095	0.0256	0.0242	2	hsa-miR-182-5p	hsa-miR-1206
TPD52L1	0.00095	0.0256	0.0242	2	hsa-miR-203a-3p	hsa-miR-200c-3p
ATP8A2	0.00109	0.0273	0.026	2	hsa-miR-182-5p	hsa-miR-96-5p
RPS23	0.00109	0.0273	0.026	2	hsa-miR-96-5p	hsa-miR-182-5p
TRAPPC3L	0.00109	0.0273	0.026	2	hsa-miR-96-5p	hsa-miR-182-5p
ZFPM1	0.00109	0.0273	0.026	2	hsa-miR-183-5p	hsa-miR-200c-3p
CWC25	0.00125	0.0286	0.0277	2	hsa-miR-96-5p	hsa-miR-183-5p
SEPT7	0.00125	0.0286	0.0277	2	hsa-miR-200c-3p	hsa-miR-141-3p
ZC3H18	0.00125	0.0286	0.0277	2	hsa-miR-183-5p	hsa-miR-10a-5p
GPCPD1	0.00141	0.0303	0.0294	2	hsa-miR-203a-3p	hsa-miR-10a-5p
MTSS1	0.00141	0.0303	0.0294	2	hsa-miR-182-5p	hsa-miR-96-5p
ZFAND1	0.00141	0.0303	0.0294	2	hsa-miR-96-5p	hsa-miR-182-5p
HOXA1	0.00159	0.0319	0.0312	2	hsa-miR-10a-5p	hsa-miR-203a-3p
KDR	0.00159	0.0319	0.0312	2	hsa-miR-200c-3p	hsa-miR-296-5p
TBK1	0.00159	0.0319	0.0312	2	hsa-miR-200c-3p	hsa-miR-203a-3p
API5	0.00177	0.0342	0.0329	2	hsa-miR-183-5p	hsa-miR-10a-5p
MAPK9	0.00177	0.0342	0.0329	2	hsa-miR-141-3p	hsa-miR-203a-3p
KIAA1147	0.00196	0.0356	0.0346	2	hsa-miR-10a-5p	hsa-miR-141-3p
VAC14	0.00196	0.0356	0.0346	2	hsa-miR-200c-3p	hsa-miR-141-3p
ABHD14A-ACY1	0.00216	0.0369	0.0364	2	hsa-miR-96-5p	hsa-miR-183-5p
ACY1	0.00216	0.0369	0.0364	2	hsa-miR-96-5p	hsa-miR-183-5p
DGAT1	0.00216	0.0369	0.0364	2	hsa-miR-183-5p	hsa-miR-10a-5p
SH3BGRL3	0.00216	0.0369	0.0364	2	hsa-miR-182-5p	hsa-miR-96-5p
SFPQ	0.00238	0.0397	0.0381	2	hsa-miR-141-3p	hsa-miR-10a-5p
SOCS6	0.00238	0.0397	0.0381	2	hsa-miR-203a-3p	hsa-miR-183-5p
CTSB	0.00332	0.0411	0.045	2	hsa-miR-96-5p	hsa-miR-183-5p
JAZF1	0.00283	0.0411	0.0416	2	hsa-miR-96-5p	hsa-miR-200c-3p
KLHL20	0.0026	0.0411	0.0398	2	hsa-miR-200c-3p	hsa-miR-141-3p
LOX	0.00283	0.0411	0.0416	2	hsa-miR-182-5p	hsa-miR-96-5p
TMEM70	0.0026	0.0411	0.0398	2	hsa-miR-203a-3p	hsa-miR-200c-3p
USP5	0.00307	0.0411	0.0433	2	hsa-miR-182-5p	hsa-miR-96-5p
VPS51	0.0026	0.0411	0.0398	2	hsa-miR-182-5p	hsa-miR-296-5p
SMCHD1	0.00358	0.0416	0.0467	2	hsa-miR-10a-5p	hsa-miR-203a-3p
ZFHX4	0.00358	0.0416	0.0467	2	hsa-miR-183-5p	hsa-miR-200c-3p
GOSR2	0.00385	0.044	0.0485	2	hsa-miR-10a-5p	hsa-miR-296-5p
PTPRD	0.00441	0.0502	0.0519	2	hsa-miR-200c-3p	hsa-miR-141-3p
ASB1	0.00471	0.0521	0.0537	2	hsa-miR-10a-5p	hsa-miR-1206
MITF	0.00471	0.0521	0.0537	2	hsa-miR-96-5p	hsa-miR-182-5p
WDR37	0.00471	0.0521	0.0537	2	hsa-miR-200c-3p	hsa-miR-141-3p
ZNF185	0.00471	0.0521	0.0537	2	hsa-miR-96-5p	hsa-miR-182-5p
ROCK2	0.00501	0.0551	0.0554	2	hsa-miR-200c-3p	hsa-miR-203a-3p
AMMECR1L	0.00703	0.0562	0.0658	2	hsa-miR-10a-5p	hsa-miR-182-5p
ARF3	0.00598	0.0562	0.0606	2	hsa-miR-10a-5p	hsa-miR-183-5p
BAP1	0.00532	0.0562	0.0571	2	hsa-miR-200c-3p	hsa-miR-141-3p
CASP2	0.00598	0.0562	0.0606	2	hsa-miR-96-5p	hsa-miR-200c-3p
CHML	0.00565	0.0562	0.0589	2	hsa-miR-96-5p	hsa-miR-141-3p
CREB5	0.00703	0.0562	0.0658	2	hsa-miR-10a-5p	hsa-miR-182-5p
CSNK1D	0.00532	0.0562	0.0571	2	hsa-miR-183-5p	hsa-miR-96-5p
FZD2	0.00632	0.0562	0.0623	2	hsa-miR-10a-5p	hsa-miR-203a-3p
GAS1	0.00598	0.0562	0.0606	2	hsa-miR-183-5p	hsa-miR-203a-3p
JUN	0.00703	0.0562	0.0658	2	hsa-miR-203a-3p	hsa-miR-200c-3p
MIPOL1	0.00532	0.0562	0.0571	2	hsa-miR-96-5p	hsa-miR-183-5p
RNF2	0.00632	0.0562	0.0623	2	hsa-miR-200c-3p	hsa-miR-10a-5p
SLC25A25	0.00598	0.0562	0.0606	2	hsa-miR-183-5p	hsa-miR-96-5p
SNX4	0.00532	0.0562	0.0571	2	hsa-miR-10a-5p	hsa-miR-203a-3p
STOML3	0.00532	0.0562	0.0571	2	hsa-miR-96-5p	hsa-miR-182-5p
WDR77	0.00703	0.0562	0.0658	2	hsa-miR-203a-3p	hsa-miR-10a-5p
YWHAG	0.00565	0.0562	0.0589	2	hsa-miR-141-3p	hsa-miR-96-5p
PLK1	0.00777	0.0613	0.0693	2	hsa-miR-296-5p	hsa-miR-183-5p
RASSF2	0.00777	0.0613	0.0693	2	hsa-miR-200c-3p	hsa-miR-141-3p
RPAP2	0.00815	0.064	0.071	2	hsa-miR-183-5p	hsa-miR-1206
CADM1	0.0102	0.0663	0.0796	2	hsa-miR-182-5p	hsa-miR-10a-5p
HNRNPDL	0.00894	0.0663	0.0745	2	hsa-miR-96-5p	hsa-miR-203a-3p
HSPA4	0.00977	0.0663	0.0779	2	hsa-miR-10a-5p	hsa-miR-141-3p
NOTCH1	0.00935	0.0663	0.0762	2	hsa-miR-200c-3p	hsa-miR-296-5p
PTPN9	0.00935	0.0663	0.0762	2	hsa-miR-183-5p	hsa-miR-96-5p
TOGARAM2	0.0102	0.0663	0.0796	2	hsa-miR-1206	hsa-miR-296-5p
WDR33	0.00854	0.0663	0.0727	2	hsa-miR-96-5p	hsa-miR-183-5p
BTRC	0.0106	0.0673	0.0814	2	hsa-miR-183-5p	hsa-miR-10a-5p
SLC2A3	0.0106	0.0673	0.0814	2	hsa-miR-183-5p	hsa-miR-10a-5p
SRSF10	0.0106	0.0673	0.0814	2	hsa-miR-183-5p	hsa-miR-296-5p
DNAJB6	0.0111	0.0696	0.0831	2	hsa-miR-203a-3p	hsa-miR-200c-3p
MCM4	0.0111	0.0696	0.0831	2	hsa-miR-183-5p	hsa-miR-1206
PABPC1	0.0115	0.0722	0.0848	2	hsa-miR-10a-5p	hsa-miR-200c-3p
ERO1A	0.012	0.0747	0.0866	2	hsa-miR-182-5p	hsa-miR-141-3p
BCL11B	0.0124	0.0765	0.0883	2	hsa-miR-183-5p	hsa-miR-203a-3p
MIGA1	0.0124	0.0765	0.0883	2	hsa-miR-182-5p	hsa-miR-96-5p
MTF2	0.0124	0.0765	0.0883	2	hsa-miR-183-5p	hsa-miR-10a-5p
UBE2D4	0.0124	0.0765	0.0883	2	hsa-miR-96-5p	hsa-miR-182-5p
DPY19L1	0.0134	0.0768	0.0918	2	hsa-miR-141-3p	hsa-miR-296-5p
NUP43	0.0134	0.0768	0.0918	2	hsa-miR-96-5p	hsa-miR-182-5p
EP300	0.0139	0.0769	0.0935	2	hsa-miR-200c-3p	hsa-miR-182-5p
SPIN4	0.0139	0.0769	0.0935	2	hsa-miR-96-5p	hsa-miR-183-5p
C18orf25	0.0144	0.0784	0.0952	2	hsa-miR-183-5p	hsa-miR-141-3p
KIF13A	0.0144	0.0784	0.0952	2	hsa-miR-200c-3p	hsa-miR-203a-3p
SYNGR2	0.0144	0.0784	0.0952	2	hsa-miR-96-5p	hsa-miR-182-5p
TMED7	0.0144	0.0784	0.0952	2	hsa-miR-183-5p	hsa-miR-1206
UBXN7	0.0144	0.0784	0.0952	2	hsa-miR-183-5p	hsa-miR-10a-5p
PIN1	0.0149	0.0809	0.097	2	hsa-miR-200c-3p	hsa-miR-296-5p
UQCRFS1	0.0154	0.0834	0.0987	2	hsa-miR-182-5p	hsa-miR-141-3p
ACER2	0.0165	0.0841	0.102	2	hsa-miR-182-5p	hsa-miR-96-5p
CRAMP1	0.017	0.0841	0.104	2	hsa-miR-96-5p	hsa-miR-182-5p
E2F1	0.0165	0.0841	0.102	2	hsa-miR-203a-3p	hsa-miR-10a-5p
ETS1	0.0159	0.0841	0.1	2	hsa-miR-10a-5p	hsa-miR-200c-3p
FBXW7	0.0159	0.0841	0.1	2	hsa-miR-182-5p	hsa-miR-203a-3p
FGFR1	0.017	0.0841	0.104	2	hsa-miR-10a-5p	hsa-miR-296-5p
HOXB5	0.0159	0.0841	0.1	2	hsa-miR-200c-3p	hsa-miR-141-3p
KLRD1	0.017	0.0841	0.104	2	hsa-miR-183-5p	hsa-miR-1206
MAPK8	0.0159	0.0841	0.1	2	hsa-miR-10a-5p	hsa-miR-203a-3p
PAK4	0.0159	0.0841	0.1	2	hsa-miR-96-5p	hsa-miR-183-5p
SHOX2	0.0165	0.0841	0.102	2	hsa-miR-183-5p	hsa-miR-200c-3p
UGDH	0.0175	0.0855	0.106	2	hsa-miR-10a-5p	hsa-miR-1206
ZNF24	0.0181	0.088	0.107	2	hsa-miR-203a-3p	hsa-miR-183-5p
CRLF3	0.0198	0.0902	0.113	2	hsa-miR-200c-3p	hsa-miR-10a-5p
CUL3	0.0192	0.0902	0.111	2	hsa-miR-10a-5p	hsa-miR-203a-3p
ELAVL2	0.0204	0.0902	0.114	2	hsa-miR-200c-3p	hsa-miR-141-3p
FOXO3	0.0192	0.0902	0.111	2	hsa-miR-182-5p	hsa-miR-96-5p
HOXA9	0.0192	0.0902	0.111	2	hsa-miR-96-5p	hsa-miR-182-5p
KLHL23	0.0204	0.0902	0.114	2	hsa-miR-183-5p	hsa-miR-10a-5p
NAA30	0.0204	0.0902	0.114	2	hsa-miR-183-5p	hsa-miR-203a-3p
NHLRC3	0.0192	0.0902	0.111	2	hsa-miR-96-5p	hsa-miR-1206
PGK1	0.0192	0.0902	0.111	2	hsa-miR-141-3p	hsa-miR-96-5p
RNF41	0.0187	0.0902	0.109	2	hsa-miR-183-5p	hsa-miR-203a-3p
TRIM4	0.021	0.0913	0.116	2	hsa-miR-96-5p	hsa-miR-203a-3p
NR2C2	0.0216	0.0937	0.118	2	hsa-miR-10a-5p	hsa-miR-203a-3p
PODXL	0.0222	0.0955	0.119	2	hsa-miR-96-5p	hsa-miR-182-5p
TMEM106B	0.0222	0.0955	0.119	2	hsa-miR-10a-5p	hsa-miR-1206
TTC9C	0.0222	0.0955	0.119	2	hsa-miR-183-5p	hsa-miR-1206
ANKRD33B	0.024	0.0961	0.125	2	hsa-miR-200c-3p	hsa-miR-10a-5p
CCL22	0.0234	0.0961	0.123	2	hsa-miR-96-5p	hsa-miR-182-5p
KIAA0408	0.0234	0.0961	0.123	2	hsa-miR-203a-3p	hsa-miR-1206
CNNM3	0.0247	0.0977	0.126	2	hsa-miR-96-5p	hsa-miR-203a-3p
PFN1	0.0247	0.0977	0.126	2	hsa-miR-182-5p	hsa-miR-96-5p
RPS15A	0.0247	0.0977	0.126	2	hsa-miR-10a-5p	hsa-miR-183-5p
TRPS1	0.0247	0.0977	0.126	2	hsa-miR-200c-3p	hsa-miR-203a-3p
PLEKHB2	0.0253	0.0998	0.128	2	hsa-miR-10a-5p	hsa-miR-183-5p
S100A16	0.0253	0.0998	0.128	2	hsa-miR-182-5p	hsa-miR-96-5p
ASH1L	0.0266	0.101	0.132	2	hsa-miR-183-5p	hsa-miR-96-5p
PDPK1	0.0266	0.101	0.132	2	hsa-miR-10a-5p	hsa-miR-200c-3p
RAP2C	0.0266	0.101	0.132	2	hsa-miR-141-3p	hsa-miR-200c-3p
SATB2	0.0273	0.101	0.133	2	hsa-miR-182-5p	hsa-miR-203a-3p
BIRC5	0.0279	0.103	0.135	2	hsa-miR-203a-3p	hsa-miR-10a-5p
PDCD4	0.0279	0.103	0.135	2	hsa-miR-183-5p	hsa-miR-182-5p
ATXN1L	0.0307	0.105	0.142	2	hsa-miR-96-5p	hsa-miR-182-5p
CCDC71L	0.0293	0.105	0.139	2	hsa-miR-1206	hsa-miR-141-3p
CCNG1	0.03	0.105	0.14	2	hsa-miR-96-5p	hsa-miR-10a-5p
DLC1	0.0293	0.105	0.139	2	hsa-miR-200c-3p	hsa-miR-203a-3p
KDM5A	0.0293	0.105	0.139	2	hsa-miR-96-5p	hsa-miR-182-5p
MEAF6	0.0293	0.105	0.139	2	hsa-miR-10a-5p	hsa-miR-183-5p
TMPPE	0.0307	0.105	0.142	2	hsa-miR-203a-3p	hsa-miR-183-5p
TUBD1	0.03	0.105	0.14	2	hsa-miR-96-5p	hsa-miR-182-5p
UBE2Z	0.0286	0.105	0.137	2	hsa-miR-183-5p	hsa-miR-10a-5p
USP22	0.0286	0.105	0.137	2	hsa-miR-200c-3p	hsa-miR-183-5p
EFHD2	0.0314	0.106	0.144	2	hsa-miR-96-5p	hsa-miR-183-5p
EVI5	0.0314	0.106	0.144	2	hsa-miR-96-5p	hsa-miR-182-5p
FRS2	0.0314	0.106	0.144	2	hsa-miR-96-5p	hsa-miR-200c-3p
TSR1	0.0314	0.106	0.144	2	hsa-miR-183-5p	hsa-miR-203a-3p
FOXK2	0.0321	0.108	0.145	2	hsa-miR-183-5p	hsa-miR-203a-3p
ACTN4	0.0328	0.11	0.147	2	hsa-miR-182-5p	hsa-miR-96-5p
TERF2	0.035	0.113	0.152	2	hsa-miR-96-5p	hsa-miR-183-5p
FAM208A	0.0364	0.118	0.156	2	hsa-miR-203a-3p	hsa-miR-10a-5p
HNRNPF	0.0372	0.118	0.158	2	hsa-miR-10a-5p	hsa-miR-141-3p
QKI	0.0364	0.118	0.156	2	hsa-miR-141-3p	hsa-miR-200c-3p
CLN8	0.041	0.125	0.166	2	hsa-miR-10a-5p	hsa-miR-183-5p
PPP1R11	0.041	0.125	0.166	2	hsa-miR-182-5p	hsa-miR-96-5p
PAPD5	0.0418	0.127	0.168	2	hsa-miR-10a-5p	hsa-miR-96-5p
CPE	0.0426	0.128	0.17	2	hsa-miR-96-5p	hsa-miR-182-5p
HSP90AA1	0.0442	0.128	0.173	2	hsa-miR-183-5p	hsa-miR-10a-5p
NR3C1	0.0442	0.128	0.173	2	hsa-miR-183-5p	hsa-miR-182-5p
RLIM	0.045	0.131	0.175	2	hsa-miR-10a-5p	hsa-miR-203a-3p
GSR	0.0475	0.135	0.18	2	hsa-miR-183-5p	hsa-miR-10a-5p
FGF2	0.0483	0.137	0.182	2	hsa-miR-1206	hsa-miR-203a-3p
SESN2	0.0483	0.137	0.182	2	hsa-miR-96-5p	hsa-miR-182-5p
CDC14B	0.0492	0.139	0.184	2	hsa-miR-200c-3p	hsa-miR-1206
CREB1	0.05	0.14	0.185	2	hsa-miR-182-5p	hsa-miR-203a-3p
SNRPD3	0.05	0.14	0.185	2	hsa-miR-183-5p	hsa-miR-1206
TSKU	0.05	0.14	0.185	2	hsa-miR-183-5p	hsa-miR-96-5p
DNTTIP2	0.0535	0.142	0.192	2	hsa-miR-203a-3p	hsa-miR-183-5p
SLC24A4	0.0517	0.142	0.189	2	hsa-miR-10a-5p	hsa-miR-183-5p
CSNK2A1	0.0552	0.144	0.196	2	hsa-miR-183-5p	hsa-miR-10a-5p
GINM1	0.0552	0.144	0.196	2	hsa-miR-183-5p	hsa-miR-96-5p
HSPA1B	0.0552	0.144	0.196	2	hsa-miR-183-5p	hsa-miR-10a-5p
H3F3B	0.057	0.146	0.199	2	hsa-miR-10a-5p	hsa-miR-183-5p
SPPL2A	0.0561	0.146	0.197	2	hsa-miR-96-5p	hsa-miR-183-5p
ZNF805	0.0579	0.147	0.201	2	hsa-miR-183-5p	hsa-miR-141-3p
KLHL28	0.0606	0.149	0.206	2	hsa-miR-182-5p	hsa-miR-203a-3p
BCL2L11	0.0634	0.151	0.211	2	hsa-miR-10a-5p	hsa-miR-200c-3p
CAPZA1	0.0634	0.151	0.211	2	hsa-miR-1206	hsa-miR-183-5p
SON	0.0625	0.151	0.21	2	hsa-miR-10a-5p	hsa-miR-203a-3p
TMED4	0.0625	0.151	0.21	2	hsa-miR-183-5p	hsa-miR-10a-5p
PARD6B	0.0643	0.152	0.213	2	hsa-miR-200c-3p	hsa-miR-203a-3p
ZBTB34	0.07	0.159	0.223	2	hsa-miR-183-5p	hsa-miR-141-3p
PHB2	0.0729	0.162	0.229	2	hsa-miR-10a-5p	hsa-miR-141-3p
RBM28	0.0729	0.162	0.229	2	hsa-miR-1206	hsa-miR-141-3p
ATXN1	0.0769	0.164	0.235	2	hsa-miR-96-5p	hsa-miR-1206
ARHGDIA	0.0829	0.17	0.246	2	hsa-miR-183-5p	hsa-miR-200c-3p
SP1	0.0829	0.17	0.246	2	hsa-miR-200c-3p	hsa-miR-296-5p
GK5	0.085	0.173	0.249	2	hsa-miR-182-5p	hsa-miR-10a-5p
ZMAT3	0.086	0.173	0.251	2	hsa-miR-200c-3p	hsa-miR-141-3p
CDKN1B	0.087	0.173	0.253	2	hsa-miR-182-5p	hsa-miR-200c-3p
MDM4	0.0965	0.181	0.268	2	hsa-miR-183-5p	hsa-miR-141-3p
CASTOR2	0.106	0.19	0.284	2	hsa-miR-96-5p	hsa-miR-182-5p
PPP1R15B	0.113	0.197	0.294	2	hsa-miR-141-3p	hsa-miR-10a-5p
CCND2	0.123	0.204	0.31	2	hsa-miR-182-5p	hsa-miR-96-5p
TNRC6A	0.134	0.212	0.326	2	hsa-miR-182-5p	hsa-miR-96-5p
PLAGL2	0.135	0.212	0.327	2	hsa-miR-182-5p	hsa-miR-203a-3p
MKNK2	0.142	0.217	0.338	2	hsa-miR-10a-5p	hsa-miR-200c-3p
TAOK1	0.182	0.244	0.393	2	hsa-miR-96-5p	hsa-miR-1206
CCND1	0.213	0.263	0.435	2	hsa-miR-183-5p	hsa-miR-96-5p
KLHL15	0.263	0.3	0.499	2	hsa-miR-96-5p	hsa-miR-203a-3p
CDKN1A	0.321	0.345	0.573	2	hsa-miR-182-5p	hsa-miR-96-5p
