# Supplementary material for: MicroRNA Expression Profiles in Human Samples and Cell Lines Revealed Nine miRNAs Associated with Cisplatin Resistance in High-Grade Serous Ovarian Cancer
Source: Int J Mol Sci. 2024 Mar 28;25(7):3793. doi: 10.3390/ijms25073793 (PMC11011404; doi:10.3390/ijms25073793)
Supplement: Supplementary file 1 [file ijms-25-03793-s001.zip › Supplementary Table S5.xlsx]

## Sheet: Sheet1
Mienturnet Enrichment results miRTargetLink 2.0
Gene Symbol	p-value	FDR	Odd ratio	Number of interactions	microRNA 1	microRNA 2	microRNA 3	microRNA 4	microRNA 5
ZEB1	4.34e-06	0.00366	0.0331	5	hsa-miR-141-3p	hsa-miR-200c-3p	hsa-miR-183-5p	hsa-miR-96-5p	hsa-miR-203a-3p
IGF1R	0.00398	0.0452	0.189	5	hsa-miR-183-5p	hsa-miR-182-5p	hsa-miR-96-5p	hsa-miR-141-3p	hsa-miR-203a-3p
PTEN	0.000307	0.0135	0.0962	4	hsa-miR-141-3p	hsa-miR-182-5p	hsa-miR-10a-5p	hsa-miR-200c-3p
MALT1	8.03e-06	0.00366	0.0385	4	hsa-miR-200c-3p	hsa-miR-141-3p	hsa-miR-96-5p	hsa-miR-182-5p
TP53INP1	0.000101	0.00933	0.0723	4	hsa-miR-182-5p	hsa-miR-200c-3p	hsa-miR-1206	hsa-miR-96-5p
E2F3	0.000696	0.0228	0.116	4	hsa-miR-203a-3p	hsa-miR-141-3p	hsa-miR-200c-3p	hsa-miR-1206
FOXO1	2.78e-05	0.00497	0.0523	4	hsa-miR-182-5p	hsa-miR-96-5p	hsa-miR-183-5p	hsa-miR-200c-3p
SNAI2	4.65e-06	0.00389	0.0329	4	hsa-miR-182-5p	hsa-miR-203a-3p	hsa-miR-183-5p	hsa-miR-96-5p
GSK3B	4.9e-05	0.00819	0.0589	4	hsa-miR-183-5p	hsa-miR-96-5p	hsa-miR-182-5p	hsa-miR-203a-3p
TRIM71	0.000261	0.0139	0.09	4	hsa-miR-182-5p	hsa-miR-96-5p	hsa-miR-183-5p	hsa-miR-203a-3p
GATA6	0.00358	0.0416	0.179	4	hsa-miR-183-5p	hsa-miR-141-3p	hsa-miR-200c-3p	hsa-miR-203a-3p
NUFIP2	0.0191	0.0902	0.286	4	hsa-miR-183-5p	hsa-miR-182-5p	hsa-miR-203a-3p	hsa-miR-200c-3p
XIAP	0.00357	0.0423	0.183	4	hsa-miR-200c-3p	hsa-miR-96-5p	hsa-miR-183-5p	hsa-miR-10a-5p
