# Supplementary material for: MicroRNA Expression Profiles in Human Samples and Cell Lines Revealed Nine miRNAs Associated with Cisplatin Resistance in High-Grade Serous Ovarian Cancer
Source: Int J Mol Sci. 2024 Mar 28;25(7):3793. doi: 10.3390/ijms25073793 (PMC11011404; doi:10.3390/ijms25073793)
Supplement: Supplementary file 1 [file ijms-25-03793-s001.zip › Supplemmentary Table S2.xlsx]

## Sheet: Supplementary Table 2
File Name			20180516_UPRmiRNA_OV1_01.RCC	20180516_UPRmiRNA_OV2_02.RCC	20180516_UPRmiRNA_OV3_03.RCC	20180516_UPRmiRNA_OV4_04.RCC	20180516_UPRmiRNA_OV5_05.RCC	20180516_UPRmiRNA_OV6_06.RCC	20180516_UPRmiRNA_OV7_07.RCC	20180516_UPRmiRNA_OV8_08.RCC	20180516_UPRmiRNA_OV9_09.RCC	20180516_UPRmiRNA_OV10_10.RCC	20180516_UPRmiRNA_OV11_11.RCC
hsa-let-7a-5p	MIMAT0000062	620	724	1105	2767	3024	1524	839	1903	1088	1644	1223	1453
hsa-let-7b-5p	MIMAT0000063	22	31	48	274	296	182	41	80	64	145	124	153
hsa-let-7c-5p	MIMAT0000064	80	59	140	182	198	124	17	27	12	215	122	147
hsa-let-7d-5p	MIMAT0000065	11	19	18	75	77	50	350	606	398	58	43	33
hsa-let-7e-5p	MIMAT0000066	159	119	260	281	274	149	408	738	575	216	161	185
hsa-let-7f-5p	MIMAT0000067	14	15	15	60	72	32	87	148	120	32	42	35
hsa-let-7g-5p	MIMAT0000414	26	37	54	249	275	143	146	344	223	137	94	114
hsa-let-7i-5p	MIMAT0000415	7	9	17	65	60	37	289	490	326	39	29	34
hsa-miR-1-3p	MIMAT0000416	7	6	8	8	3	4	3	7	3	4	12	4
hsa-miR-1-5p	MIMAT0031892	4	4	6	7	1	4	2	5	7	6	8	7
hsa-miR-100-5p	MIMAT0000098	26	21	24	12	21	15	7	7	7	27	17	15
hsa-miR-101-3p	MIMAT0000099	10	3	5	8	9	7	6	11	4	9	10	6
hsa-miR-103a-3p	MIMAT0000101	8	4	5	5	2	3	6	6	3	4	7	6
hsa-miR-105-5p	MIMAT0000102	10	10	7	10	3	8	8	7	7	5	5	6
hsa-miR-106a-5p+hsa-miR-17-5p	MIMAT0000103	1289	1086	1533	692	642	323	338	651	441	320	244	286
hsa-miR-106b-5p	MIMAT0000680	157	218	293	237	246	129	125	181	140	146	112	140
hsa-miR-107	MIMAT0000104	198	254	362	352	301	247	257	388	197	207	180	167
hsa-miR-10a-5p	MIMAT0000253	40	46	48	582	690	472	97	144	112	419	295	374
hsa-miR-10b-5p	MIMAT0000254	14	25	30	22	15	18	48	67	66	26	29	26
hsa-miR-1178-3p	MIMAT0005823	3	7	6	4	3	4	2	6	4	2	6	6
hsa-miR-1180-3p	MIMAT0005825	134	118	179	187	164	113	48	81	48	152	122	123
hsa-miR-1183	MIMAT0005828	4	9	14	11	5	14	12	8	14	6	13	3
hsa-miR-1185-1-3p	MIMAT0022838	5	6	8	8	5	5	4	9	9	10	12	10
hsa-miR-1185-2-3p	MIMAT0022713	11	19	14	10	8	8	10	18	13	24	14	13
hsa-miR-1185-5p	MIMAT0005798	7	16	13	14	7	10	7	13	12	11	12	6
hsa-miR-1193	MIMAT0015049	4	4	11	14	7	6	5	8	7	12	6	8
hsa-miR-1197	MIMAT0005955	11	22	22	23	12	7	14	15	23	22	20	25
hsa-miR-1200	MIMAT0005863	6	5	10	9	3	11	8	8	8	14	17	10
hsa-miR-1202	MIMAT0005865	7	9	6	9	5	5	3	11	10	13	10	5
hsa-miR-1203	MIMAT0005866	4	4	4	11	9	6	8	6	7	8	15	6
hsa-miR-1204	MIMAT0005868	7	6	5	5	3	3	2	4	6	3	6	2
hsa-miR-1205	MIMAT0005869	4	9	8	8	6	1	3	7	11	4	9	6
hsa-miR-1206	MIMAT0005870	7	11	16	40	39	19	14	16	13	22	32	35
hsa-miR-122-5p	MIMAT0000421	1	6	1	1	1	1	367	570	469	1	1	1
hsa-miR-1224-3p	MIMAT0005459	2	6	8	2	7	2	1	8	2	3	3	5
hsa-miR-1224-5p	MIMAT0005458	3	6	5	5	3	3	4	5	4	4	4	1
hsa-miR-1226-3p	MIMAT0005577	11	12	11	13	5	10	5	10	3	13	7	6
hsa-miR-1228-3p	MIMAT0005583	8	10	8	6	8	10	5	11	11	11	6	8
hsa-miR-1233-3p	MIMAT0005588	3	4	8	5	6	4	4	9	10	4	5	4
hsa-miR-1234-3p	MIMAT0005589	15	17	13	12	5	7	4	11	15	20	15	7
hsa-miR-1236-3p	MIMAT0005591	5	13	15	13	8	6	5	12	10	9	21	12
hsa-miR-124-3p	MIMAT0000422	1	4	5	8	6	2	1	5	3	3	3	3
hsa-miR-1244	MIMAT0005896	5	12	8	5	4	5	3	7	4	11	6	5
hsa-miR-1245a	MIMAT0005897	2	8	10	5	2	6	4	7	11	10	7	6
hsa-miR-1245b-3p	MIMAT0019951	3	5	5	6	8	9	3	7	4	6	7	2
hsa-miR-1245b-5p	MIMAT0019950	4	4	7	9	4	5	3	9	7	9	5	8
hsa-miR-1246	MIMAT0005898	1	1	1	1	1	1	1	1	1	1	1	1
hsa-miR-1247-5p	MIMAT0005899	1	2	2	3	2	1	3	1	2	1	2	2
hsa-miR-1248	MIMAT0005900	2	5	4	5	5	4	2	10	5	3	7	6
hsa-miR-1249-3p	MIMAT0005901	6	6	13	9	6	3	7	10	9	13	10	7
hsa-miR-1249-5p	MIMAT0032029	4	3	4	4	7	5	1	4	1	4	5	5
hsa-miR-1250-5p	MIMAT0005902	2	4	3	5	2	3	3	2	1	3	3	3
hsa-miR-1252-5p	MIMAT0005944	5	4	4	2	8	2	1	4	5	3	5	3
hsa-miR-1253	MIMAT0005904	1	1	1	1	1	1	1	1	1	1	1	1
hsa-miR-1254	MIMAT0005905	2	3	7	8	3	5	1	4	1	8	7	6
hsa-miR-1255a	MIMAT0005906	15	17	23	18	14	5	21	19	21	12	13	16
hsa-miR-1255b-5p	MIMAT0005945	18	19	17	21	12	8	7	10	6	16	10	15
hsa-miR-1257	MIMAT0005908	9	18	10	11	3	6	3	10	8	10	9	16
hsa-miR-1258	MIMAT0005909	5	9	8	11	10	6	5	6	14	11	15	12
hsa-miR-125a-3p	MIMAT0004602	12	13	18	10	6	10	11	18	21	10	6	3
hsa-miR-125a-5p	MIMAT0000443	844	785	1166	622	571	418	827	1274	786	488	323	366
hsa-miR-125b-5p	MIMAT0000423	627	749	1050	333	355	223	31	35	15	367	309	333
hsa-miR-126-3p	MIMAT0000445	119	94	117	65	53	44	522	800	484	106	111	77
hsa-miR-1260a	MIMAT0005911	129	175	204	207	143	119	66	114	73	189	159	138
hsa-miR-1260b	MIMAT0015041	11	15	25	29	23	12	9	14	9	16	13	15
hsa-miR-1261	MIMAT0005913	6	12	6	13	9	5	7	7	8	12	9	14
hsa-miR-1262	MIMAT0005914	11	18	6	10	8	10	4	7	7	6	9	10
hsa-miR-1264	MIMAT0005791	9	7	7	8	8	12	9	7	7	10	13	9
hsa-miR-1266-5p	MIMAT0005920	6	6	5	7	3	3	9	6	3	12	9	4
hsa-miR-1268a	MIMAT0005922	9	14	11	11	10	5	6	6	8	6	8	4
hsa-miR-1268b	MIMAT0018925	12	17	19	26	14	15	15	18	14	17	16	18
hsa-miR-1269a	MIMAT0005923	11	16	7	14	11	7	8	14	10	16	14	8
hsa-miR-1269b	MIMAT0019059	4	9	3	18	7	5	3	6	5	10	7	11
hsa-miR-127-3p	MIMAT0000446	3	11	11	13	9	7	6	13	10	7	10	11
hsa-miR-127-5p	MIMAT0004604	7	5	10	8	9	8	4	11	4	7	1	4
hsa-miR-1270	MIMAT0005924	1	12	7	11	12	2	5	9	11	6	10	11
hsa-miR-1271-3p	MIMAT0022712	10	3	2	5	5	1	2	8	1	7	2	3
hsa-miR-1271-5p	MIMAT0005796	7	17	9	10	3	3	8	10	15	13	4	8
hsa-miR-1272	MIMAT0005925	7	7	12	7	10	2	4	9	11	10	7	12
hsa-miR-1273c	MIMAT0015017	7	10	7	6	11	9	5	7	15	6	11	10
hsa-miR-1275	MIMAT0005929	2	3	5	3	4	1	2	4	5	2	7	3
hsa-miR-1276	MIMAT0005930	5	4	6	8	7	3	5	5	6	8	6	7
hsa-miR-1277-3p	MIMAT0005933	11	8	11	17	11	5	15	13	13	8	9	14
hsa-miR-1278	MIMAT0005936	7	7	10	12	8	5	8	9	8	9	11	6
hsa-miR-1279	MIMAT0005937	6	10	10	9	8	7	5	13	9	12	13	6
hsa-miR-128-1-5p	MIMAT0026477	6	17	14	15	12	6	5	9	9	13	14	19
hsa-miR-128-2-5p	MIMAT0031095	2	7	8	9	7	6	4	9	4	6	9	4
hsa-miR-128-3p	MIMAT0000424	1	1	1	1	1	1	1	1	1	1	1	1
hsa-miR-1281	MIMAT0005939	4	8	13	8	7	4	15	6	12	14	15	16
hsa-miR-1283	MIMAT0005799	1	1	1	1	1	1	1	1	1	1	1	1
hsa-miR-1285-3p	MIMAT0005876	6	6	6	10	3	7	7	7	5	3	6	6
hsa-miR-1285-5p	MIMAT0022719	12	32	25	35	19	15	14	29	17	25	25	23
hsa-miR-1286	MIMAT0005877	12	13	18	14	15	9	17	12	16	16	14	16
hsa-miR-1287-3p	MIMAT0026738	5	8	7	8	8	7	4	8	5	10	9	4
hsa-miR-1287-5p	MIMAT0005878	14	13	14	7	12	8	15	17	16	8	13	12
hsa-miR-1288-3p	MIMAT0005942	3	9	11	5	3	5	10	4	5	7	10	9
hsa-miR-1289	MIMAT0005879	6	11	10	12	6	5	2	15	10	7	12	8
hsa-miR-129-2-3p	MIMAT0004605	9	8	13	10	12	14	9	9	9	19	5	8
hsa-miR-129-5p	MIMAT0000242	8	6	7	7	4	1	4	7	4	3	5	3
hsa-miR-1290	MIMAT0005880	22	17	14	13	8	12	13	24	18	15	23	19
hsa-miR-1291	MIMAT0005881	6	8	9	9	9	6	10	8	4	7	8	4
hsa-miR-1293	MIMAT0005883	4	5	9	6	4	2	4	12	4	9	6	8
hsa-miR-1295a	MIMAT0005885	3	14	19	12	3	9	11	14	14	15	17	10
hsa-miR-1296-3p	MIMAT0026637	3	18	17	15	10	12	11	19	13	24	12	13
hsa-miR-1296-5p	MIMAT0005794	8	5	12	6	8	4	2	11	6	4	10	6
hsa-miR-1297	MIMAT0005886	4	19	11	20	5	12	7	11	11	23	8	16
hsa-miR-1298-5p	MIMAT0005800	14	12	16	18	7	5	3	11	6	12	11	10
hsa-miR-1299	MIMAT0005887	9	10	10	8	10	7	7	9	2	9	10	9
hsa-miR-1301-3p	MIMAT0005797	6	7	5	8	5	3	5	7	7	10	6	15
hsa-miR-1302	MIMAT0005890	7	10	11	9	7	6	2	12	8	5	16	10
hsa-miR-1303	MIMAT0005891	5	7	13	7	3	3	2	7	5	1	8	6
hsa-miR-1304-3p	MIMAT0022720	9	5	7	7	10	4	5	11	9	6	10	7
hsa-miR-1304-5p	MIMAT0005892	4	11	13	22	10	10	7	14	17	5	11	11
hsa-miR-1305	MIMAT0005893	3	6	2	5	3	1	5	3	2	3	9	5
hsa-miR-1306-3p	MIMAT0005950	2	4	5	7	6	4	6	7	6	7	5	5
hsa-miR-1306-5p	MIMAT0022726	17	20	23	20	30	16	9	15	13	25	23	12
hsa-miR-1307-3p	MIMAT0005951	11	13	16	23	23	10	10	23	16	18	21	10
hsa-miR-1307-5p	MIMAT0022727	7	11	13	17	8	9	5	14	16	9	11	7
hsa-miR-130a-3p	MIMAT0000425	993	1443	1775	1160	1084	735	645	808	640	796	722	577
hsa-miR-130b-3p	MIMAT0000691	6	22	29	32	16	17	25	33	18	13	15	19
hsa-miR-132-3p	MIMAT0000426	91	140	113	808	709	462	9	11	12	814	468	881
hsa-miR-1322	MIMAT0005953	13	20	24	22	10	13	9	16	20	25	14	18
hsa-miR-1323	MIMAT0005795	5	10	15	19	5	4	8	13	8	17	11	12
hsa-miR-133a-3p	MIMAT0000427	9	12	13	10	6	5	10	15	13	6	8	13
hsa-miR-133a-5p	MIMAT0026478	7	6	10	9	12	11	8	13	13	11	18	17
hsa-miR-133b	MIMAT0000770	7	3	5	11	5	5	3	6	5	7	1	1
hsa-miR-134-3p	MIMAT0026481	6	10	14	11	12	9	13	15	7	16	10	11
hsa-miR-134-5p+hsa-miR-6728-5p	MIMAT0000447	6	6	6	8	6	5	3	10	1	6	5	5
hsa-miR-135a-5p	MIMAT0000428	276	285	416	86	91	74	33	28	31	85	95	90
hsa-miR-135b-5p	MIMAT0000758	6	3	7	7	5	9	26	29	8	6	1	3
hsa-miR-136-5p	MIMAT0000448	3	8	6	10	9	3	6	8	5	5	8	4
hsa-miR-137	MIMAT0000429	83	92	125	167	147	86	7	11	12	71	87	98
hsa-miR-138-5p	MIMAT0000430	4	6	7	2	6	3	7	5	4	3	6	7
hsa-miR-139-3p	MIMAT0004552	7	9	11	12	6	1	6	9	7	5	4	5
hsa-miR-139-5p	MIMAT0000250	4	1	5	8	5	2	1	5	1	4	3	4
hsa-miR-140-3p	MIMAT0004597	4	5	8	6	7	6	5	8	3	3	8	15
hsa-miR-140-5p	MIMAT0000431	56	63	71	76	63	42	79	99	71	39	38	45
hsa-miR-141-3p	MIMAT0000432	7	12	15	187	127	113	12	14	13	99	73	121
hsa-miR-142-3p	MIMAT0000434	11	9	9	14	6	8	4	12	5	10	9	13
hsa-miR-142-5p	MIMAT0000433	5	2	3	5	1	4	3	5	3	3	7	4
hsa-miR-143-3p	MIMAT0000435	1	1	1	1	1	1	1	1	1	1	1	1
hsa-miR-144-3p	MIMAT0000436	5	5	4	10	10	3	47	59	44	2	5	7
hsa-miR-145-5p	MIMAT0000437	57	83	108	3	2	3	14	8	7	3	5	8
hsa-miR-1469	MIMAT0007347	5	4	5	5	4	3	6	7	5	3	10	3
hsa-miR-146a-5p	MIMAT0000449	7	12	18	17	9	8	111	178	105	9	12	5
hsa-miR-146b-3p	MIMAT0004766	1	5	3	1	3	5	3	2	1	2	5	2
hsa-miR-146b-5p	MIMAT0002809	6	8	10	9	7	6	6	8	6	5	6	10
hsa-miR-147a	MIMAT0000251	6	5	6	12	5	9	3	8	9	6	6	6
hsa-miR-147b	MIMAT0004928	3	9	13	12	10	6	10	14	13	12	8	9
hsa-miR-148a-3p	MIMAT0000243	284	382	521	231	248	149	453	762	544	202	71	206
hsa-miR-148b-3p	MIMAT0000759	218	272	286	237	192	151	166	210	141	119	137	133
hsa-miR-149-5p	MIMAT0000450	29	24	33	58	30	20	19	22	26	40	40	43
hsa-miR-150-5p	MIMAT0000451	6	7	10	7	7	8	2	2	6	7	6	8
hsa-miR-151a-3p	MIMAT0000757	63	56	76	58	44	47	60	72	51	43	54	49
hsa-miR-151a-5p	MIMAT0004697	28	26	40	20	15	18	9	22	13	19	13	17
hsa-miR-151b	MIMAT0010214	6	5	6	7	1	5	5	6	2	6	2	10
hsa-miR-152-3p	MIMAT0000438	3	4	5	6	4	7	2	1	7	10	8	4
hsa-miR-152-5p	MIMAT0026479	1	5	4	7	4	3	3	4	2	5	6	4
hsa-miR-153-3p	MIMAT0000439	3	2	3	7	3	3	5	3	2	3	9	5
hsa-miR-1537-3p	MIMAT0007399	7	7	9	6	5	6	8	7	6	10	7	6
hsa-miR-154-5p	MIMAT0000452	4	10	12	15	6	1	5	8	4	6	8	3
hsa-miR-155-5p	MIMAT0000646	16	20	16	13	17	16	10	19	11	13	23	16
hsa-miR-15a-5p	MIMAT0000068	764	855	1110	507	471	330	814	1102	792	273	390	374
hsa-miR-15b-5p	MIMAT0000417	1139	1165	2100	1769	1520	1188	932	1497	971	1406	1117	1171
hsa-miR-16-5p	MIMAT0000069	466	672	823	486	522	282	398	590	398	404	334	390
hsa-miR-181a-2-3p	MIMAT0004558	12	16	11	14	14	5	8	15	10	10	10	10
hsa-miR-181a-3p	MIMAT0000270	11	7	9	8	5	4	28	35	24	17	12	17
hsa-miR-181a-5p	MIMAT0000256	24	35	32	12	14	11	281	402	313	34	18	37
hsa-miR-181b-2-3p	MIMAT0031893	10	14	13	15	11	7	6	13	6	5	10	10
hsa-miR-181b-5p+hsa-miR-181d-5p	MIMAT0000257	23	20	28	19	17	12	41	77	62	16	14	26
hsa-miR-181c-5p	MIMAT0000258	2	11	6	8	3	2	6	11	6	9	10	5
hsa-miR-181d-3p	MIMAT0026608	11	8	12	10	10	8	10	13	13	10	15	13
hsa-miR-182-3p	MIMAT0000260	8	9	8	8	9	9	8	9	9	12	8	9
hsa-miR-182-5p	MIMAT0000259	4	8	9	44	47	19	5	15	13	31	23	41
hsa-miR-1827	MIMAT0006767	18	17	17	17	8	11	16	16	12	11	14	16
hsa-miR-183-5p	MIMAT0000261	43	44	58	222	194	158	56	63	54	197	150	184
hsa-miR-184	MIMAT0000454	12	10	9	21	11	8	10	11	8	11	19	9
hsa-miR-185-5p	MIMAT0000455	39	37	48	78	61	50	13	36	30	51	66	61
hsa-miR-186-5p	MIMAT0000456	37	38	44	52	37	21	29	52	38	41	31	45
hsa-miR-187-3p	MIMAT0000262	8	16	9	17	9	9	9	15	12	20	10	10
hsa-miR-188-3p	MIMAT0004613	5	5	4	8	2	2	5	4	11	7	7	8
hsa-miR-188-5p	MIMAT0000457	20	18	20	23	21	16	16	19	15	17	28	13
hsa-miR-18a-5p	MIMAT0000072	548	657	783	492	277	275	243	385	204	182	202	179
hsa-miR-18b-5p	MIMAT0001412	17	15	14	30	24	25	4	5	1	18	11	19
hsa-miR-1908-3p	MIMAT0026916	13	13	5	11	7	12	3	11	9	11	8	7
hsa-miR-1908-5p	MIMAT0007881	8	3	9	12	7	4	3	2	3	12	3	5
hsa-miR-1909-3p	MIMAT0007883	6	3	10	6	9	5	6	7	9	8	6	5
hsa-miR-190a-3p	MIMAT0026482	7	16	5	11	9	4	11	10	13	7	9	5
hsa-miR-190a-5p	MIMAT0000458	6	8	11	12	3	4	45	56	41	2	12	7
hsa-miR-190b	MIMAT0004929	4	6	8	5	4	3	4	8	9	6	14	2
hsa-miR-191-5p	MIMAT0000440	608	651	850	1135	740	779	390	512	331	947	692	796
hsa-miR-1910-3p	MIMAT0026917	5	4	9	5	5	7	10	6	7	4	5	7
hsa-miR-1910-5p	MIMAT0007884	5	6	8	8	4	7	1	6	7	5	2	7
hsa-miR-1915-3p	MIMAT0007892	8	8	3	7	5	5	6	4	6	6	7	11
hsa-miR-192-5p	MIMAT0000222	4	11	6	11	9	6	22	31	17	11	14	6
hsa-miR-193a-3p	MIMAT0000459	5	8	8	11	5	6	2	11	11	8	7	7
hsa-miR-193a-5p+hsa-miR-193b-5p	MIMAT0004614	31	42	52	17	15	8	5	7	8	12	13	12
hsa-miR-193b-3p	MIMAT0002819	8	9	17	26	12	15	4	12	6	20	16	16
hsa-miR-194-5p	MIMAT0000460	6	8	14	16	13	16	192	259	138	9	12	8
hsa-miR-195-5p	MIMAT0000461	15	19	18	13	10	9	5	5	6	11	9	7
hsa-miR-196a-3p	MIMAT0004562	4	11	7	11	7	6	5	10	5	7	2	7
hsa-miR-196a-5p	MIMAT0000226	835	827	1192	962	818	700	257	354	250	599	546	563
hsa-miR-196b-5p	MIMAT0001080	2	8	3	8	1	2	11	12	10	12	16	10
hsa-miR-197-3p	MIMAT0000227	22	29	53	33	29	20	25	58	51	42	37	36
hsa-miR-197-5p	MIMAT0022691	10	13	13	12	17	9	8	14	13	19	9	14
hsa-miR-1972	MIMAT0009447	3	9	5	4	11	3	6	11	10	11	5	9
hsa-miR-1973	MIMAT0009448	2	11	10	5	14	6	6	13	11	13	10	12
hsa-miR-1976	MIMAT0009451	6	5	4	5	3	4	4	5	7	9	11	7
hsa-miR-198	MIMAT0000228	4	9	10	6	7	5	4	5	8	4	3	4
hsa-miR-199a-3p+hsa-miR-199b-3p	MIMAT0000232	17608	17785	26580	5019	4981	3321	16	19	14	2060	1685	2326
hsa-miR-199a-5p	MIMAT0000231	5251	5544	8856	1643	1749	1110	14	11	10	873	493	812
hsa-miR-199b-5p	MIMAT0000263	529	565	981	24	25	36	13	22	8	27	13	18
hsa-miR-19a-3p	MIMAT0000073	420	530	655	345	208	188	209	274	154	121	130	127
hsa-miR-19b-3p	MIMAT0000074	843	1263	1430	731	470	422	414	543	332	285	302	356
hsa-miR-200a-3p	MIMAT0000682	13	12	9	19	12	8	8	26	13	13	10	15
hsa-miR-200b-3p	MIMAT0000318	6	12	12	10	6	5	7	13	5	6	6	8
hsa-miR-200c-3p	MIMAT0000617	19	16	23	910	759	603	32	46	27	666	323	484
hsa-miR-202-3p	MIMAT0002811	9	7	6	8	6	1	2	5	7	7	4	2
hsa-miR-203a-3p	MIMAT0000264	5	6	14	36	33	26	6	10	7	29	20	29
hsa-miR-203a-5p	MIMAT0031890	13	5	14	13	11	11	9	11	8	10	15	19
hsa-miR-204-5p	MIMAT0000265	109	146	176	4	3	3	7	4	1	5	6	7
hsa-miR-205-5p	MIMAT0000266	6	6	10	9	6	2	15	18	22	11	7	10
hsa-miR-2053	MIMAT0009978	8	5	11	6	9	6	2	8	5	6	9	14
hsa-miR-206	MIMAT0000462	6	13	9	10	7	12	6	18	9	10	16	15
hsa-miR-208a-3p	MIMAT0000241	15	19	22	14	8	10	14	17	11	17	9	14
hsa-miR-208b-3p	MIMAT0004960	8	18	14	28	10	10	10	16	15	19	13	24
hsa-miR-208b-5p	MIMAT0026722	1	8	9	9	5	1	5	5	9	9	6	5
hsa-miR-20a-5p+hsa-miR-20b-5p	MIMAT0000075	1155	1002	1568	678	461	339	363	598	357	291	255	234
hsa-miR-21-5p	MIMAT0000076	475	644	673	635	657	293	969	1667	1101	294	212	348
hsa-miR-210-3p	MIMAT0000267	14	8	13	16	11	7	6	14	9	13	4	6
hsa-miR-210-5p	MIMAT0026475	17	18	10	9	15	9	9	8	12	12	9	11
hsa-miR-211-3p	MIMAT0022694	4	3	3	8	6	3	3	7	7	5	10	6
hsa-miR-211-5p	MIMAT0000268	6	5	13	19	8	6	12	13	12	11	9	10
hsa-miR-2110	MIMAT0010133	5	15	10	10	9	7	7	15	11	8	12	18
hsa-miR-2113	MIMAT0009206	4	8	12	10	9	6	10	12	7	9	12	11
hsa-miR-2116-5p	MIMAT0011160	6	8	7	9	9	1	4	6	7	8	7	5
hsa-miR-2117	MIMAT0011162	10	12	13	12	5	6	8	11	11	7	3	11
hsa-miR-212-3p	MIMAT0000269	8	13	15	25	14	15	4	10	12	18	18	14
hsa-miR-214-3p	MIMAT0000271	697	735	1214	186	273	113	5	9	3	152	90	128
hsa-miR-215-5p	MIMAT0000272	1	11	5	9	4	9	38	41	25	5	6	4
hsa-miR-216a-5p	MIMAT0000273	5	4	9	5	7	3	2	6	7	10	8	7
hsa-miR-216b-5p	MIMAT0004959	13	19	13	21	11	15	11	17	8	19	14	14
hsa-miR-217	MIMAT0000274	3	9	5	7	4	3	2	7	10	5	9	11
hsa-miR-218-5p	MIMAT0000275	69	66	69	344	446	259	5	14	8	236	240	299
hsa-miR-219a-1-3p	MIMAT0004567	8	10	6	17	9	10	5	11	5	8	6	9
hsa-miR-219a-2-3p	MIMAT0004675	6	15	12	14	9	8	9	6	4	9	9	8
hsa-miR-219a-5p	MIMAT0000276	11	10	13	11	4	4	3	7	12	5	5	8
hsa-miR-219b-3p	MIMAT0019748	4	4	6	10	9	3	7	9	5	11	7	8
hsa-miR-22-3p	MIMAT0000077	40	47	59	111	100	43	131	230	129	84	95	101
hsa-miR-221-3p	MIMAT0000278	107	105	117	15	8	8	232	315	197	57	13	25
hsa-miR-221-5p	MIMAT0004568	5	7	1	5	5	7	4	3	5	2	6	2
hsa-miR-222-3p	MIMAT0000279	12	22	18	6	2	4	69	100	81	13	10	10
hsa-miR-223-3p	MIMAT0000280	4	2	4	6	2	5	1	5	2	6	5	6
hsa-miR-224-5p	MIMAT0000281	1	8	7	6	10	2	6	10	7	4	9	3
hsa-miR-2278	MIMAT0011778	1	6	7	4	2	4	4	4	7	6	4	5
hsa-miR-23a-3p	MIMAT0000078	1102	1644	1730	798	697	433	222	253	171	484	314	462
hsa-miR-23b-3p	MIMAT0000418	214	371	336	377	336	219	97	118	100	301	177	251
hsa-miR-23c	MIMAT0018000	8	12	13	12	15	9	11	19	15	9	15	11
hsa-miR-24-3p	MIMAT0000080	143	153	203	229	139	142	46	66	48	132	103	107
hsa-miR-25-3p	MIMAT0000081	297	387	485	426	361	276	354	454	336	243	235	297
hsa-miR-25-5p	MIMAT0004498	6	19	16	12	13	7	6	20	9	20	14	13
hsa-miR-2682-5p	MIMAT0013517	6	13	13	15	11	11	7	15	9	18	15	7
hsa-miR-26a-5p	MIMAT0000082	265	184	305	104	164	79	96	177	119	93	71	90
hsa-miR-26b-5p	MIMAT0000083	76	103	135	46	58	31	76	106	64	37	35	42
hsa-miR-27a-3p	MIMAT0000084	10	19	37	13	12	10	12	13	15	22	11	13
hsa-miR-27b-3p	MIMAT0000419	616	871	1084	967	821	594	178	254	155	675	525	696
hsa-miR-28-3p	MIMAT0004502	36	29	48	46	44	13	19	34	24	29	23	19
hsa-miR-28-5p	MIMAT0000085	150	120	208	171	169	110	96	150	101	106	115	84
hsa-miR-296-3p	MIMAT0004679	2	1	7	5	6	2	5	9	8	7	6	6
hsa-miR-296-5p	MIMAT0000690	5	4	10	169	140	87	8	10	6	131	84	84
hsa-miR-297	MIMAT0004450	6	3	5	3	3	2	6	4	7	1	5	7
hsa-miR-298	MIMAT0004901	1	7	7	3	5	1	9	6	10	8	8	7
hsa-miR-299-3p	MIMAT0000687	13	18	22	11	10	6	8	10	9	6	5	7
hsa-miR-299-5p	MIMAT0002890	11	18	10	14	11	5	5	11	12	18	20	12
hsa-miR-29a-3p	MIMAT0000086	250	339	518	363	316	198	217	344	167	279	183	266
hsa-miR-29b-3p	MIMAT0000100	1961	2456	3258	3839	3638	1864	2290	3890	2697	2004	1786	2234
hsa-miR-29c-3p	MIMAT0000681	50	43	56	173	104	85	63	95	68	85	69	80
hsa-miR-300	MIMAT0004903	3	2	6	2	5	4	1	1	1	8	3	5
hsa-miR-301a-3p	MIMAT0000688	107	169	153	67	81	54	179	205	142	61	49	54
hsa-miR-301a-5p	MIMAT0022696	7	11	11	7	4	4	7	12	5	11	19	14
hsa-miR-301b-3p	MIMAT0004958	14	28	25	30	12	13	27	31	34	18	22	17
hsa-miR-301b-5p	MIMAT0032026	16	19	14	13	9	13	13	9	12	6	23	15
hsa-miR-302a-3p	MIMAT0000684	6	8	18	6	6	8	13	10	15	6	11	14
hsa-miR-302a-5p	MIMAT0000683	2	8	14	13	8	7	5	7	7	9	11	5
hsa-miR-302b-3p	MIMAT0000715	6	7	7	10	9	6	19	27	26	10	11	7
hsa-miR-302c-3p	MIMAT0000717	7	8	5	9	5	5	4	2	10	4	5	3
hsa-miR-302d-3p	MIMAT0000718	1	1	1	1	1	1	1	1	1	1	1	1
hsa-miR-302e	MIMAT0005931	7	14	5	11	7	9	8	6	10	12	7	13
hsa-miR-302f	MIMAT0005932	4	5	4	5	4	5	5	1	6	8	8	6
hsa-miR-3065-3p	MIMAT0015378	14	12	13	13	10	3	12	13	9	9	6	10
hsa-miR-3065-5p	MIMAT0015066	1	1	1	1	1	1	1	1	1	1	1	1
hsa-miR-3074-3p	MIMAT0015027	4	10	6	4	3	3	2	5	5	2	8	6
hsa-miR-30a-3p	MIMAT0000088	3	8	5	6	3	5	4	10	14	12	10	11
hsa-miR-30a-5p	MIMAT0000087	8	9	7	3	7	2	12	21	11	5	8	7
hsa-miR-30b-5p	MIMAT0000420	44	48	61	51	70	40	56	72	63	34	42	52
hsa-miR-30c-5p	MIMAT0000244	18	37	43	25	28	15	20	37	30	19	11	12
hsa-miR-30d-5p	MIMAT0000245	17	37	32	33	12	11	62	74	47	11	12	18
hsa-miR-30e-3p	MIMAT0000693	26	51	71	30	30	23	23	31	23	30	24	27
hsa-miR-30e-5p	MIMAT0000692	30	44	43	20	24	16	24	29	30	18	13	20
hsa-miR-31-5p	MIMAT0000089	2	6	6	7	5	4	14	21	10	6	5	10
hsa-miR-3127-5p	MIMAT0014990	3	1	7	6	3	2	3	6	5	5	5	12
hsa-miR-3130-3p	MIMAT0014994	2	1	2	7	5	3	2	5	4	7	3	4
hsa-miR-3131	MIMAT0014996	6	3	6	6	7	4	4	4	5	9	6	10
hsa-miR-3136-5p	MIMAT0015003	7	14	18	21	14	9	6	17	11	15	9	12
hsa-miR-3140-3p	MIMAT0015008	3	2	1	2	2	4	1	2	3	6	1	3
hsa-miR-3140-5p	MIMAT0019204	4	3	5	4	8	4	5	8	5	6	2	8
hsa-miR-3144-3p	MIMAT0015015	1	12	1	1	2	1	1	1	1	7	1	1
hsa-miR-3144-5p	MIMAT0015014	5	7	7	10	2	5	7	4	6	6	8	6
hsa-miR-3147	MIMAT0015019	9	22	15	10	5	11	3	10	4	19	11	7
hsa-miR-3150b-3p	MIMAT0018194	5	5	12	9	2	3	5	8	4	4	7	6
hsa-miR-3151-5p	MIMAT0015024	38	29	49	15	14	8	6	6	5	16	23	15
hsa-miR-3158-3p	MIMAT0015032	1	5	1	4	7	1	3	8	3	3	6	6
hsa-miR-3161	MIMAT0015035	5	10	8	8	7	5	6	4	6	11	2	6
hsa-miR-3164	MIMAT0015038	4	5	10	12	9	5	6	8	5	8	8	5
hsa-miR-3168	MIMAT0015043	15	6	10	12	11	6	5	6	17	12	6	14
hsa-miR-3179	MIMAT0015056	3	11	5	10	10	6	5	15	6	10	7	10
hsa-miR-3180	MIMAT0018178	7	8	11	18	12	16	8	9	6	13	12	5
hsa-miR-3180-3p	MIMAT0015058	5	7	6	17	3	6	3	6	9	7	8	6
hsa-miR-3180-5p	MIMAT0015057	5	11	7	4	3	6	3	5	6	4	3	6
hsa-miR-3182	MIMAT0015062	5	5	7	11	6	2	4	5	5	6	6	8
hsa-miR-3185	MIMAT0015065	4	4	3	6	5	3	3	8	5	2	8	5
hsa-miR-3190-3p	MIMAT0022839	2	3	9	5	1	2	9	5	4	2	6	8
hsa-miR-3192-5p	MIMAT0015076	6	6	4	6	5	2	5	6	3	6	2	3
hsa-miR-3195	MIMAT0015079	7	4	7	2	3	2	6	8	7	5	4	7
hsa-miR-3196	MIMAT0015080	7	1	6	9	3	5	2	3	6	6	7	3
hsa-miR-32-5p	MIMAT0000090	267	268	367	467	355	267	307	452	295	135	323	281
hsa-miR-3202	MIMAT0015089	7	6	9	9	6	6	5	9	8	3	6	6
hsa-miR-320a	MIMAT0000510	4	11	6	7	7	5	4	5	6	3	5	5
hsa-miR-320b	MIMAT0005792	3	6	7	11	6	6	7	6	5	7	5	4
hsa-miR-320c	MIMAT0005793	4	4	4	1	2	5	2	5	8	1	2	8
hsa-miR-320d	MIMAT0006764	4	5	10	4	6	3	3	10	6	5	14	2
hsa-miR-320e	MIMAT0015072	18	12	23	21	29	15	11	21	14	18	6	18
hsa-miR-323a-3p	MIMAT0000755	6	11	11	12	8	9	7	12	9	15	8	8
hsa-miR-323a-5p	MIMAT0004696	2	5	6	1	1	4	6	12	3	5	6	2
hsa-miR-323b-3p	MIMAT0015050	11	12	9	14	9	15	9	12	7	12	13	8
hsa-miR-323b-5p	MIMAT0001630	2	3	1	6	5	5	4	6	5	7	3	6
hsa-miR-324-3p	MIMAT0000762	13	17	6	17	10	12	10	14	18	16	13	22
hsa-miR-324-5p	MIMAT0000761	57	89	101	102	99	72	46	62	47	96	57	71
hsa-miR-325	MIMAT0000771	7	9	14	8	11	4	8	16	10	8	14	8
hsa-miR-326	MIMAT0000756	4	5	17	10	4	2	9	11	6	4	11	8
hsa-miR-328-3p	MIMAT0000752	3	8	7	5	3	4	3	4	3	1	3	7
hsa-miR-328-5p	MIMAT0026486	4	12	12	9	16	16	4	17	13	15	9	15
hsa-miR-329-3p	MIMAT0001629	4	2	6	5	4	2	6	5	5	7	2	2
hsa-miR-329-5p	MIMAT0026555	9	13	13	15	11	10	11	15	10	7	18	12
hsa-miR-330-3p	MIMAT0000751	6	8	7	5	4	3	5	9	7	5	6	6
hsa-miR-330-5p	MIMAT0004693	9	11	12	6	7	6	3	9	4	9	10	4
hsa-miR-331-3p	MIMAT0000760	32	42	27	105	69	60	84	126	95	99	94	101
hsa-miR-331-5p	MIMAT0004700	4	5	6	7	6	4	6	12	8	3	7	6
hsa-miR-335-5p	MIMAT0000765	483	400	653	14	8	3	27	47	30	6	10	7
hsa-miR-337-3p	MIMAT0000754	11	14	9	10	8	10	6	14	5	10	6	13
hsa-miR-337-5p	MIMAT0004695	12	16	15	12	10	5	6	9	10	16	11	15
hsa-miR-338-5p	MIMAT0004701	5	7	10	8	7	7	6	5	9	10	11	14
hsa-miR-339-3p	MIMAT0004702	6	8	10	11	9	4	1	17	8	4	5	10
hsa-miR-339-5p	MIMAT0000764	6	6	6	3	4	10	5	5	5	5	6	5
hsa-miR-33a-5p	MIMAT0000091	29	37	46	33	32	18	14	23	25	15	26	28
hsa-miR-33b-5p	MIMAT0003301	4	12	13	13	5	20	6	20	8	14	14	12
hsa-miR-340-5p	MIMAT0004692	114	99	150	153	166	85	14	28	30	79	67	64
hsa-miR-342-3p	MIMAT0000753	45	49	61	62	44	28	9	14	5	28	28	23
hsa-miR-342-5p	MIMAT0004694	6	5	10	11	2	7	1	5	9	6	3	4
hsa-miR-345-3p	MIMAT0022698	10	12	16	17	8	12	6	14	8	15	14	14
hsa-miR-345-5p	MIMAT0000772	9	8	6	17	9	13	9	14	11	13	11	12
hsa-miR-346	MIMAT0000773	12	13	10	15	8	8	5	7	10	7	14	13
hsa-miR-34a-5p	MIMAT0000255	15	14	13	50	25	37	27	68	36	44	25	47
hsa-miR-34b-3p	MIMAT0004676	3	6	12	15	11	4	9	9	12	11	10	6
hsa-miR-34c-3p	MIMAT0004677	4	7	6	7	8	5	4	8	7	8	8	8
hsa-miR-34c-5p	MIMAT0000686	9	6	11	4	5	4	2	6	7	6	6	4
hsa-miR-3605-3p	MIMAT0017982	4	5	1	12	5	2	2	5	5	10	4	5
hsa-miR-3605-5p	MIMAT0017981	8	6	3	9	2	6	2	4	7	3	4	10
hsa-miR-361-3p	MIMAT0004682	10	16	26	13	17	11	10	12	18	7	7	13
hsa-miR-361-5p	MIMAT0000703	203	212	325	210	221	133	103	150	90	147	101	129
hsa-miR-3613-3p	MIMAT0017991	8	16	20	21	19	11	13	11	12	12	17	17
hsa-miR-3613-5p	MIMAT0017990	8	5	6	13	1	5	3	3	9	9	3	7
hsa-miR-3614-3p	MIMAT0017993	8	6	4	8	8	4	5	3	4	7	2	5
hsa-miR-3614-5p	MIMAT0017992	2	8	11	9	8	3	5	10	8	10	9	11
hsa-miR-3615	MIMAT0017994	10	6	8	15	11	9	3	10	10	16	13	7
hsa-miR-362-3p	MIMAT0004683	24	37	33	28	35	25	17	23	16	33	46	62
hsa-miR-362-5p	MIMAT0000705	31	29	29	33	38	29	36	41	23	61	44	61
hsa-miR-363-3p	MIMAT0000707	102	128	163	401	303	232	25	36	32	114	88	91
hsa-miR-363-5p	MIMAT0003385	6	2	7	6	7	7	7	7	5	8	7	5
hsa-miR-365a-3p+hsa-miR-365b-3p	MIMAT0000710	201	193	279	169	166	101	15	24	26	167	121	179
hsa-miR-365b-5p	MIMAT0022833	7	8	10	9	5	4	3	12	9	16	6	10
hsa-miR-367-3p	MIMAT0000719	6	8	9	8	3	5	6	8	5	5	5	8
hsa-miR-369-3p	MIMAT0000721	8	16	10	17	8	7	8	13	10	9	13	7
hsa-miR-369-5p	MIMAT0001621	4	4	4	5	4	3	5	4	5	4	4	4
hsa-miR-3690	MIMAT0018119	11	9	7	12	11	11	4	8	10	10	8	9
hsa-miR-370-3p	MIMAT0000722	8	11	7	9	7	10	5	13	14	12	11	9
hsa-miR-370-5p	MIMAT0026483	10	6	9	8	7	5	4	8	6	8	9	9
hsa-miR-371a-5p	MIMAT0004687	4	8	6	7	12	5	4	6	9	10	8	11
hsa-miR-371b-5p	MIMAT0019892	1	3	10	9	5	5	1	4	4	6	4	5
hsa-miR-372-3p	MIMAT0000724	6	9	11	7	10	3	4	5	2	7	3	5
hsa-miR-373-3p	MIMAT0000726	8	8	4	6	2	8	5	6	5	6	9	7
hsa-miR-374a-3p	MIMAT0004688	3	6	3	12	6	3	7	9	9	2	7	7
hsa-miR-374a-5p	MIMAT0000727	779	684	1019	858	767	532	537	812	500	342	418	420
hsa-miR-374b-5p	MIMAT0004955	96	103	146	137	126	74	62	102	49	80	89	79
hsa-miR-374c-5p	MIMAT0018443	5	12	10	7	4	5	3	5	7	4	7	7
hsa-miR-375	MIMAT0000728	8	6	6	11	13	8	10	11	7	10	6	6
hsa-miR-376a-2-5p	MIMAT0022928	9	9	15	10	7	7	6	11	8	7	8	6
hsa-miR-376a-3p	MIMAT0000729	13	22	14	18	14	18	14	17	14	21	10	8
hsa-miR-376b-3p	MIMAT0002172	5	9	3	7	7	1	3	13	7	6	13	2
hsa-miR-376c-3p	MIMAT0000720	3	11	11	12	5	7	3	7	5	9	4	3
hsa-miR-376c-5p	MIMAT0022861	4	5	10	8	10	2	7	14	11	7	8	11
hsa-miR-377-3p	MIMAT0000730	3	8	6	9	6	6	6	6	3	12	8	9
hsa-miR-378b	MIMAT0014999	2	10	9	6	4	2	5	5	5	4	6	10
hsa-miR-378c	MIMAT0016847	1	8	8	12	7	6	3	6	14	10	8	9
hsa-miR-378d	MIMAT0018926	10	25	15	11	7	3	3	9	6	10	12	8
hsa-miR-378e	MIMAT0018927	1	1	1	1	1	1	1	1	1	1	1	1
hsa-miR-378f	MIMAT0018932	12	15	11	12	11	11	15	17	13	14	12	12
hsa-miR-378g	MIMAT0018937	36	44	37	33	26	30	24	40	21	24	19	28
hsa-miR-378h	MIMAT0018984	19	25	31	28	17	24	20	31	14	23	17	19
hsa-miR-378i	MIMAT0019074	94	94	114	77	69	39	41	46	39	48	51	48
hsa-miR-379-5p	MIMAT0000733	19	20	20	29	11	21	15	22	13	12	21	25
hsa-miR-380-3p	MIMAT0000735	5	4	8	11	10	5	9	11	4	9	8	6
hsa-miR-381-3p	MIMAT0000736	7	10	9	12	4	5	7	8	3	7	4	9
hsa-miR-381-5p	MIMAT0022862	10	9	6	10	7	4	5	5	7	4	5	8
hsa-miR-382-3p	MIMAT0022697	6	10	7	5	5	6	5	5	10	7	7	8
hsa-miR-382-5p	MIMAT0000737	4	8	7	5	4	5	6	4	6	5	10	11
hsa-miR-383-5p	MIMAT0000738	4	4	11	7	5	9	7	9	7	10	5	6
hsa-miR-384	MIMAT0001075	8	6	7	13	10	4	7	9	8	8	8	9
hsa-miR-3916	MIMAT0018190	10	8	6	16	11	2	11	8	9	9	10	16
hsa-miR-3918	MIMAT0018192	3	7	10	8	5	5	7	8	8	4	13	8
hsa-miR-3928-3p	MIMAT0018205	6	7	12	11	5	4	2	8	4	12	6	7
hsa-miR-3934-5p	MIMAT0018349	10	3	11	12	3	5	13	18	5	10	7	6
hsa-miR-409-3p	MIMAT0001639	2	2	6	4	1	4	3	5	2	4	4	1
hsa-miR-409-5p	MIMAT0001638	4	4	3	8	1	2	3	4	1	2	6	5
hsa-miR-410-3p	MIMAT0002171	9	9	5	13	7	10	5	10	4	1	11	7
hsa-miR-411-5p	MIMAT0003329	13	19	15	17	8	15	12	18	6	13	13	8
hsa-miR-412-3p	MIMAT0002170	8	11	8	14	5	3	8	9	7	10	8	8
hsa-miR-421	MIMAT0003339	54	53	71	95	74	59	56	71	42	83	67	83
hsa-miR-422a	MIMAT0001339	1	1	1	1	1	1	1	1	1	1	1	1
hsa-miR-423-3p	MIMAT0001340	37	58	71	55	67	51	28	35	41	42	45	32
hsa-miR-423-5p	MIMAT0004748	81	96	117	100	111	56	26	84	72	59	47	70
hsa-miR-424-5p	MIMAT0001341	28	39	58	55	67	33	39	46	28	32	39	56
hsa-miR-425-5p	MIMAT0003393	12	39	35	32	24	16	17	13	8	14	12	22
hsa-miR-4284	MIMAT0016915	10	5	18	16	14	12	8	6	12	19	6	13
hsa-miR-4286	MIMAT0016916	23	32	25	22	25	19	21	26	20	23	44	44
hsa-miR-429	MIMAT0001536	3	11	6	2	3	2	6	7	5	9	6	3
hsa-miR-431-5p	MIMAT0001625	1	1	8	10	1	3	3	4	4	6	4	5
hsa-miR-432-5p	MIMAT0002814	3	5	8	9	3	6	5	8	5	5	5	7
hsa-miR-433-3p	MIMAT0001627	5	4	6	9	6	2	5	5	1	8	8	5
hsa-miR-433-5p	MIMAT0026554	5	12	12	13	7	16	5	17	8	9	8	10
hsa-miR-4421	MIMAT0018934	7	6	9	10	7	4	1	12	11	5	3	3
hsa-miR-4425	MIMAT0018940	8	7	7	11	7	5	6	13	7	11	7	11
hsa-miR-4431	MIMAT0018947	4	9	7	10	12	4	6	8	8	6	9	13
hsa-miR-4435	MIMAT0018951	6	6	6	13	11	9	8	13	9	12	6	6
hsa-miR-4443	MIMAT0018961	169	160	262	149	153	156	27	47	37	182	129	139
hsa-miR-4448	MIMAT0018967	5	5	5	4	10	4	1	8	4	11	8	2
hsa-miR-4451	MIMAT0018973	6	17	14	16	12	5	8	9	9	15	15	8
hsa-miR-4454+hsa-miR-7975	MIMAT0018976	4000	4448	6778	6953	6800	4430	2924	4162	3548	4454	3579	3525
hsa-miR-4455	MIMAT0018977	34	13	23	21	12	14	12	17	13	12	20	14
hsa-miR-4458	MIMAT0018980	5	7	6	5	7	9	7	7	9	9	8	6
hsa-miR-4461	MIMAT0018983	9	7	7	8	7	8	6	4	10	8	6	6
hsa-miR-448	MIMAT0001532	7	10	14	11	8	10	9	13	16	15	9	16
hsa-miR-4485-3p	MIMAT0019019	8	8	8	15	5	8	8	8	7	5	4	13
hsa-miR-4488	MIMAT0019022	13	35	19	11	11	10	9	17	10	25	18	29
hsa-miR-449a	MIMAT0001541	4	15	1	6	8	2	7	3	6	6	4	7
hsa-miR-449b-5p	MIMAT0003327	8	15	16	13	10	7	7	16	9	6	15	8
hsa-miR-449c-5p	MIMAT0010251	3	8	5	11	9	3	3	7	8	5	6	6
hsa-miR-450a-1-3p	MIMAT0022700	3	11	5	7	2	12	6	9	3	9	6	6
hsa-miR-450a-2-3p	MIMAT0031074	12	15	17	10	17	12	12	11	14	9	16	18
hsa-miR-450a-5p	MIMAT0001545	30	28	39	140	83	64	25	49	36	43	64	69
hsa-miR-450b-3p	MIMAT0004910	5	12	4	4	4	6	6	8	6	3	9	4
hsa-miR-450b-5p	MIMAT0004909	9	9	9	17	15	16	5	12	15	13	22	11
hsa-miR-4516	MIMAT0019053	10	23	13	8	6	13	5	10	14	5	16	4
hsa-miR-451a	MIMAT0001631	5	9	6	2	5	5	8	13	8	7	3	5
hsa-miR-452-5p	MIMAT0001635	2	3	2	3	6	6	1	3	1	6	3	1
hsa-miR-4521	MIMAT0019058	4	8	15	8	5	3	10	10	9	6	10	6
hsa-miR-4524a-5p	MIMAT0019062	4	7	5	7	8	4	5	5	5	5	1	7
hsa-miR-4531	MIMAT0019070	11	11	14	20	9	12	7	9	8	8	12	11
hsa-miR-4532	MIMAT0019071	12	12	9	14	4	2	5	9	7	7	5	10
hsa-miR-4536-3p	MIMAT0020959	7	14	16	14	8	9	8	19	16	24	12	14
hsa-miR-4536-5p	MIMAT0019078	15	13	16	20	6	12	7	14	19	18	10	13
hsa-miR-454-3p	MIMAT0003885	14	11	13	12	11	8	16	22	13	11	9	18
hsa-miR-455-3p	MIMAT0004784	15	14	11	9	4	11	15	30	19	13	17	16
hsa-miR-455-5p	MIMAT0003150	22	27	30	20	14	11	32	60	41	28	17	19
hsa-miR-4647	MIMAT0019709	4	13	8	5	12	5	11	9	8	9	6	7
hsa-miR-4707-3p	MIMAT0019808	5	3	9	5	3	2	4	3	7	4	8	9
hsa-miR-4707-5p	MIMAT0019807	9	11	13	12	11	7	4	5	6	8	14	14
hsa-miR-4741	MIMAT0019871	9	4	1	11	8	2	5	4	6	4	7	6
hsa-miR-4755-5p	MIMAT0019895	8	15	15	17	13	8	8	8	10	11	10	13
hsa-miR-4787-3p	MIMAT0019957	7	9	18	13	7	10	10	14	7	14	9	14
hsa-miR-4787-5p	MIMAT0019956	9	3	6	12	13	2	8	6	2	8	5	6
hsa-miR-4792	MIMAT0019964	5	8	10	6	7	4	8	8	6	11	10	6
hsa-miR-483-3p	MIMAT0002173	4	7	6	6	6	6	52	78	77	6	6	10
hsa-miR-483-5p	MIMAT0004761	7	5	2	6	3	3	5	4	5	9	11	3
hsa-miR-484	MIMAT0002174	8	9	13	15	12	8	3	8	8	4	4	3
hsa-miR-485-3p	MIMAT0002176	9	8	12	13	5	5	11	10	6	7	5	10
hsa-miR-485-5p	MIMAT0002175	3	4	9	8	3	4	3	6	6	9	1	3
hsa-miR-486-3p	MIMAT0004762	5	15	8	3	3	3	4	8	6	5	4	10
hsa-miR-487a-3p	MIMAT0002178	7	7	18	8	12	6	5	16	9	9	9	13
hsa-miR-487b-3p	MIMAT0003180	3	4	6	5	5	3	2	5	6	6	6	5
hsa-miR-487b-5p	MIMAT0026614	9	15	9	16	8	5	12	4	19	14	18	8
hsa-miR-488-3p	MIMAT0004763	7	9	8	9	10	8	4	9	6	8	12	6
hsa-miR-489-3p	MIMAT0002805	4	7	12	3	8	5	6	10	10	3	11	12
hsa-miR-490-3p	MIMAT0002806	1	11	8	7	9	4	4	9	8	12	7	7
hsa-miR-490-5p	MIMAT0004764	4	8	4	2	3	2	4	5	7	10	5	2
hsa-miR-491-3p	MIMAT0004765	12	11	11	14	10	9	6	21	11	19	11	12
hsa-miR-491-5p	MIMAT0002807	11	13	8	17	10	8	9	11	10	14	11	13
hsa-miR-492	MIMAT0002812	6	2	3	2	7	7	3	7	4	9	8	4
hsa-miR-493-3p	MIMAT0003161	8	17	14	16	7	9	6	12	12	9	9	5
hsa-miR-494-3p	MIMAT0002816	1	1	1	1	1	1	1	1	1	1	1	1
hsa-miR-494-5p	MIMAT0026607	1	8	5	6	3	2	4	5	3	10	8	4
hsa-miR-495-3p	MIMAT0002817	10	13	14	17	13	12	14	14	17	17	20	15
hsa-miR-495-5p	MIMAT0022924	10	9	14	10	17	12	10	12	11	13	16	13
hsa-miR-496	MIMAT0002818	5	4	5	7	4	3	7	13	5	4	7	4
hsa-miR-497-5p	MIMAT0002820	17	21	38	19	18	11	15	15	12	18	11	21
hsa-miR-498	MIMAT0002824	11	21	13	16	9	13	11	20	13	13	18	21
hsa-miR-499a-3p	MIMAT0004772	10	9	13	12	8	5	5	16	8	8	8	3
hsa-miR-499a-5p	MIMAT0002870	6	15	12	13	16	11	12	27	12	9	15	15
hsa-miR-499b-3p	MIMAT0019898	11	4	7	4	5	2	3	6	4	5	7	8
hsa-miR-499b-5p	MIMAT0019897	7	6	9	9	8	8	8	8	7	14	2	7
hsa-miR-5001-3p	MIMAT0021022	5	8	5	9	5	2	1	4	3	4	6	7
hsa-miR-5001-5p	MIMAT0021021	2	16	12	20	14	13	8	10	15	8	16	17
hsa-miR-500a-5p+hsa-miR-501-5p	MIMAT0004773	11	18	19	12	11	13	14	21	16	28	7	13
hsa-miR-501-3p	MIMAT0004774	7	10	8	10	5	6	7	7	1	9	7	6
hsa-miR-5010-3p	MIMAT0021044	4	6	9	9	3	10	4	10	9	8	6	10
hsa-miR-5010-5p	MIMAT0021043	10	6	4	3	6	2	3	6	8	4	4	4
hsa-miR-502-3p	MIMAT0004775	6	12	16	12	3	9	7	17	11	10	9	11
hsa-miR-502-5p	MIMAT0002873	1	1	1	1	1	1	1	1	1	1	1	1
hsa-miR-503-3p	MIMAT0022925	5	13	7	7	8	6	3	8	4	5	2	7
hsa-miR-503-5p	MIMAT0002874	30	58	51	103	41	45	34	67	38	39	42	48
hsa-miR-504-3p	MIMAT0026612	9	4	7	11	7	5	6	9	8	8	3	7
hsa-miR-504-5p	MIMAT0002875	4	6	7	4	10	6	6	5	8	1	6	6
hsa-miR-505-3p	MIMAT0002876	7	16	25	25	21	11	23	26	18	22	16	25
hsa-miR-506-3p	MIMAT0002878	10	6	8	7	2	5	7	10	8	5	6	5
hsa-miR-506-5p	MIMAT0022701	6	8	9	9	10	10	5	10	10	12	12	13
hsa-miR-507	MIMAT0002879	5	9	9	4	3	4	5	6	7	13	15	15
hsa-miR-508-3p	MIMAT0002880	7	7	7	9	5	5	3	6	5	5	5	4
hsa-miR-508-5p	MIMAT0004778	4	9	6	10	7	6	5	8	5	11	7	7
hsa-miR-509-3-5p	MIMAT0004975	2	7	5	6	4	7	4	12	8	5	8	6
hsa-miR-509-3p	MIMAT0002881	2	4	9	5	5	10	6	12	12	8	6	17
hsa-miR-509-5p	MIMAT0004779	11	13	9	13	7	12	5	15	11	11	11	11
hsa-miR-510-3p	MIMAT0026613	7	8	16	7	12	5	11	18	12	13	8	14
hsa-miR-510-5p	MIMAT0002882	5	3	1	3	4	3	7	5	3	6	5	5
hsa-miR-511-5p	MIMAT0002808	8	7	7	8	3	7	6	4	10	9	11	6
hsa-miR-512-3p	MIMAT0002823	4	7	4	10	2	4	1	1	2	6	4	3
hsa-miR-512-5p	MIMAT0002822	6	8	10	19	3	12	5	13	7	8	9	5
hsa-miR-513a-3p	MIMAT0004777	3	15	12	12	1	7	7	6	12	5	8	6
hsa-miR-513a-5p	MIMAT0002877	6	5	6	6	3	3	7	10	4	8	7	5
hsa-miR-513b-5p	MIMAT0005788	7	11	8	12	3	4	5	12	10	12	6	7
hsa-miR-513c-3p	MIMAT0022728	5	5	8	8	7	4	10	5	8	9	3	5
hsa-miR-513c-5p	MIMAT0005789	4	8	7	7	10	4	5	7	8	8	7	5
hsa-miR-514a-3p	MIMAT0002883	11	22	12	17	13	5	9	16	15	17	16	18
hsa-miR-514a-5p	MIMAT0022702	7	2	8	9	5	4	2	4	11	5	5	7
hsa-miR-514b-3p	MIMAT0015088	5	7	6	10	2	2	2	4	7	5	6	4
hsa-miR-514b-5p	MIMAT0015087	19	46	29	17	17	13	12	31	19	21	26	19
hsa-miR-515-3p	MIMAT0002827	3	4	11	11	7	1	3	12	8	11	8	6
hsa-miR-515-5p	MIMAT0002826	8	7	7	3	8	7	3	10	6	9	7	8
hsa-miR-516a-3p+hsa-miR-516b-3p	MIMAT0006778	3	13	5	5	2	3	4	9	3	4	6	8
hsa-miR-516a-5p	MIMAT0004770	3	3	6	4	4	6	4	6	4	8	5	9
hsa-miR-516b-5p	MIMAT0002859	6	3	10	8	6	5	6	5	10	5	6	10
hsa-miR-517a-3p	MIMAT0002852	7	18	20	18	6	7	7	16	12	15	12	10
hsa-miR-517b-3p	MIMAT0002857	3	12	3	1	4	7	2	9	8	7	5	7
hsa-miR-517c-3p+hsa-miR-519a-3p	MIMAT0002866	5	9	11	3	10	7	3	19	8	8	16	11
hsa-miR-518b	MIMAT0002844	9	5	4	7	3	2	11	11	10	6	5	8
hsa-miR-518c-3p	MIMAT0002848	1	5	7	8	5	3	4	8	7	8	7	4
hsa-miR-518d-3p	MIMAT0002864	6	10	7	4	5	6	8	11	8	8	7	8
hsa-miR-518e-3p	MIMAT0002861	5	6	2	4	1	2	8	9	1	3	7	6
hsa-miR-518f-3p	MIMAT0002842	6	12	9	14	9	6	3	13	13	10	14	7
hsa-miR-5196-3p+hsa-miR-6732-3p	MIMAT0021129	7	7	10	12	11	18	11	14	9	14	21	19
hsa-miR-5196-5p	MIMAT0021128	4	14	7	10	4	8	7	9	5	14	8	6
hsa-miR-519b-3p	MIMAT0002837	7	9	5	9	5	7	7	3	7	5	7	2
hsa-miR-519b-5p+hsa-miR-519c-5p+hsa-miR-523-5p+hsa-miR-518e-5p+hsa-miR-522-5p+hsa-miR-519a-5p	MIMAT0005454	6	6	16	10	5	3	2	11	7	7	14	5
hsa-miR-519c-3p	MIMAT0002832	3	14	11	14	10	6	10	10	10	14	17	12
hsa-miR-519d-3p	MIMAT0002853	7	11	10	10	8	5	4	12	5	9	10	10
hsa-miR-519e-3p	MIMAT0002829	2	6	11	8	2	5	6	8	1	6	11	6
hsa-miR-520a-3p	MIMAT0002834	2	2	7	6	3	2	2	3	3	4	7	7
hsa-miR-520a-5p	MIMAT0002833	9	10	13	11	9	5	11	7	11	10	7	9
hsa-miR-520b	MIMAT0002843	7	8	3	6	5	2	2	2	2	4	5	4
hsa-miR-520c-3p	MIMAT0002846	12	9	18	12	5	7	7	14	17	9	19	11
hsa-miR-520d-3p	MIMAT0002856	5	13	5	8	5	4	8	11	5	11	7	11
hsa-miR-520d-5p+hsa-miR-527+hsa-miR-518a-5p	MIMAT0002855	4	5	6	5	6	5	4	11	7	8	3	5
hsa-miR-520e	MIMAT0002825	4	8	8	5	10	4	10	5	6	10	8	8
hsa-miR-520f-3p	MIMAT0002830	19	16	23	14	16	10	9	12	10	15	8	15
hsa-miR-520g-3p	MIMAT0002858	9	8	2	5	3	8	5	12	10	4	9	6
hsa-miR-520h	MIMAT0002867	14	15	21	21	9	12	12	19	8	15	7	18
hsa-miR-521	MIMAT0002854	10	9	15	7	6	6	8	9	9	11	11	13
hsa-miR-522-3p	MIMAT0002868	10	9	7	12	4	9	7	10	5	13	14	7
hsa-miR-523-3p	MIMAT0002840	1	6	8	4	9	2	3	3	7	2	6	4
hsa-miR-524-3p	MIMAT0002850	7	6	14	10	9	4	7	10	14	5	12	2
hsa-miR-525-3p	MIMAT0002839	6	4	7	1	1	1	1	6	4	1	2	8
hsa-miR-525-5p	MIMAT0002838	11	9	12	12	12	14	8	15	19	12	10	8
hsa-miR-526a+hsa-miR-518c-5p+hsa-miR-518d-5p	MIMAT0002845	13	7	12	20	12	8	8	15	12	13	16	13
hsa-miR-526b-5p	MIMAT0002835	5	9	13	22	8	5	10	11	8	18	8	13
hsa-miR-532-3p	MIMAT0004780	10	19	15	19	17	7	9	15	16	17	3	17
hsa-miR-532-5p	MIMAT0002888	8	16	21	35	16	20	14	17	7	36	13	29
hsa-miR-539-3p	MIMAT0022705	10	6	7	10	9	6	7	6	6	5	9	7
hsa-miR-539-5p	MIMAT0003163	8	10	6	15	3	4	4	8	11	18	6	7
hsa-miR-541-3p	MIMAT0004920	6	7	9	4	11	5	2	14	6	6	7	5
hsa-miR-542-3p	MIMAT0003389	11	21	10	33	17	5	10	18	13	22	22	23
hsa-miR-542-5p	MIMAT0003340	8	7	10	12	4	1	8	10	3	16	14	3
hsa-miR-543	MIMAT0004954	20	25	27	17	12	8	17	18	10	21	14	26
hsa-miR-544a	MIMAT0003164	5	11	5	7	9	9	2	8	7	11	10	10
hsa-miR-545-3p	MIMAT0003165	7	11	9	6	10	6	11	17	2	6	10	10
hsa-miR-548a-3p	MIMAT0003251	6	8	7	6	4	3	7	5	3	3	4	6
hsa-miR-548a-5p	MIMAT0004803	16	16	21	25	10	10	11	18	10	17	12	18
hsa-miR-548aa+hsa-miR-548t-3p	MIMAT0018447	1	1	1	1	1	1	1	1	1	1	1	1
hsa-miR-548ad-3p	MIMAT0018946	11	9	11	15	7	9	16	15	10	10	10	10
hsa-miR-548ah-5p	MIMAT0018972	11	17	4	14	10	9	12	15	12	11	11	16
hsa-miR-548ai+hsa-miR-570-5p	MIMAT0018989	8	6	3	13	5	4	5	7	3	6	4	6
hsa-miR-548ak	MIMAT0019013	8	10	8	9	4	4	11	6	6	6	4	7
hsa-miR-548al	MIMAT0019024	10	10	10	13	10	5	7	13	7	12	14	15
hsa-miR-548ar-3p	MIMAT0022266	8	6	11	11	6	9	12	23	11	11	15	12
hsa-miR-548ar-5p	MIMAT0022265	1	1	1	1	1	1	1	1	1	1	1	1
hsa-miR-548b-3p	MIMAT0003254	2	5	2	22	16	14	7	4	2	21	14	11
hsa-miR-548c-5p+hsa-miR-548o-5p+hsa-miR-548am-5p	MIMAT0004806	3	3	5	6	2	5	1	7	5	3	7	7
hsa-miR-548d-3p	MIMAT0003323	5	16	15	12	15	12	13	20	17	15	8	16
hsa-miR-548d-5p	MIMAT0004812	8	13	18	20	14	10	8	16	9	18	7	12
hsa-miR-548e-3p	MIMAT0005874	3	7	4	4	5	4	6	7	5	2	6	5
hsa-miR-548e-5p	MIMAT0026736	9	14	18	21	8	9	15	18	17	23	18	23
hsa-miR-548g-3p	MIMAT0005912	8	11	20	10	10	7	8	7	11	7	12	9
hsa-miR-548h-5p	MIMAT0005928	6	11	6	5	4	1	2	6	3	3	7	8
hsa-miR-548i	MIMAT0005935	6	17	6	12	12	8	17	20	9	10	11	12
hsa-miR-548j-3p	MIMAT0026737	11	5	12	17	10	9	7	14	8	9	13	10
hsa-miR-548j-5p	MIMAT0005875	5	12	7	10	7	1	4	10	8	7	5	10
hsa-miR-548k	MIMAT0005882	5	4	9	6	5	3	5	7	2	6	10	11
hsa-miR-548l	MIMAT0005889	6	9	9	7	4	5	9	6	5	8	12	10
hsa-miR-548m	MIMAT0005917	8	18	16	10	13	6	5	11	6	15	11	17
hsa-miR-548n	MIMAT0005916	8	7	11	26	9	4	2	8	10	16	10	5
hsa-miR-548o-3p+hsa-miR-548ah-3p+hsa-miR-548av-3p	MIMAT0005919	2	4	12	3	4	2	3	10	3	8	6	2
hsa-miR-548q	MIMAT0011163	11	14	13	13	10	7	9	15	10	11	15	15
hsa-miR-548v	MIMAT0015020	7	12	12	12	11	2	6	6	10	8	13	16
hsa-miR-548y	MIMAT0018354	12	12	13	14	13	6	17	13	9	13	24	17
hsa-miR-548z+hsa-miR-548h-3p	MIMAT0018446	9	13	4	6	12	11	7	9	2	10	9	13
hsa-miR-549a	MIMAT0003333	8	12	13	11	5	8	4	13	9	13	6	11
hsa-miR-550a-5p	MIMAT0004800	2	5	2	5	3	2	2	7	4	7	5	5
hsa-miR-551a	MIMAT0003214	18	9	11	10	15	12	11	20	9	12	19	7
hsa-miR-551b-3p	MIMAT0003233	8	12	14	16	14	9	81	91	74	21	30	26
hsa-miR-552-3p	MIMAT0003215	10	7	8	9	11	6	6	12	6	13	6	8
hsa-miR-553	MIMAT0003216	5	8	1	16	3	1	1	7	4	4	5	7
hsa-miR-554	MIMAT0003217	3	3	8	4	2	5	1	5	9	7	3	5
hsa-miR-555	MIMAT0003219	4	4	5	14	4	4	1	9	5	8	6	3
hsa-miR-556-3p	MIMAT0004793	1	4	5	6	7	4	4	3	6	4	7	3
hsa-miR-556-5p	MIMAT0003220	17	18	19	23	17	4	13	22	5	13	15	16
hsa-miR-561-3p	MIMAT0003225	1	3	1	2	2	3	3	4	6	2	2	1
hsa-miR-561-5p	MIMAT0022706	7	13	11	8	10	4	10	15	11	9	9	13
hsa-miR-562	MIMAT0003226	5	9	7	3	2	2	4	8	9	6	8	5
hsa-miR-563	MIMAT0003227	6	16	8	14	12	10	10	19	12	9	11	8
hsa-miR-564	MIMAT0003228	9	7	6	9	3	3	8	8	11	5	9	3
hsa-miR-566	MIMAT0003230	8	4	7	8	3	3	6	4	6	5	8	4
hsa-miR-567	MIMAT0003231	8	6	7	8	6	8	3	11	6	7	8	7
hsa-miR-568	MIMAT0003232	5	2	5	15	3	1	4	11	4	3	4	3
hsa-miR-570-3p	MIMAT0003235	1	1	1	1	1	1	1	1	1	1	1	1
hsa-miR-571	MIMAT0003236	2	2	6	6	5	8	3	5	2	6	4	8
hsa-miR-572	MIMAT0003237	6	10	10	12	5	7	9	12	10	5	11	14
hsa-miR-573	MIMAT0003238	1	4	6	7	4	4	6	8	3	8	7	3
hsa-miR-574-3p	MIMAT0003239	33	45	75	19	19	14	36	56	40	23	35	36
hsa-miR-574-5p	MIMAT0004795	41	43	44	24	22	20	20	27	40	19	17	38
hsa-miR-575	MIMAT0003240	14	15	15	16	13	9	13	14	10	17	16	14
hsa-miR-576-3p	MIMAT0004796	5	8	8	10	10	12	6	14	8	9	13	19
hsa-miR-576-5p	MIMAT0003241	10	6	6	8	9	9	5	16	4	4	11	9
hsa-miR-577	MIMAT0003242	7	9	5	10	13	9	26	44	23	9	11	12
hsa-miR-578	MIMAT0003243	5	6	9	3	3	9	8	4	9	5	5	7
hsa-miR-579-3p	MIMAT0003244	1	1	1	1	1	1	1	1	1	1	1	1
hsa-miR-579-5p	MIMAT0026616	7	13	9	13	4	7	6	9	6	13	7	11
hsa-miR-580-3p	MIMAT0003245	6	3	7	8	7	4	6	5	3	4	3	3
hsa-miR-582-3p	MIMAT0004797	8	10	14	12	1	5	4	11	8	12	14	17
hsa-miR-582-5p	MIMAT0003247	25	26	29	81	88	43	52	77	57	157	118	157
hsa-miR-584-3p	MIMAT0022708	15	10	21	22	11	13	16	20	20	18	19	23
hsa-miR-584-5p	MIMAT0003249	2	8	10	8	9	9	3	12	9	9	7	9
hsa-miR-585-3p	MIMAT0003250	17	17	10	18	16	9	9	12	13	16	25	19
hsa-miR-587	MIMAT0003253	9	5	11	8	6	3	1	6	13	11	11	17
hsa-miR-589-5p	MIMAT0004799	5	6	10	12	1	2	4	3	7	8	9	7
hsa-miR-590-3p	MIMAT0004801	3	3	4	6	3	1	4	11	3	1	6	1
hsa-miR-590-5p	MIMAT0003258	41	36	40	78	68	32	25	42	30	39	60	44
hsa-miR-591	MIMAT0003259	6	8	13	10	6	7	5	6	6	9	7	6
hsa-miR-592	MIMAT0003260	9	8	3	6	2	3	8	7	6	18	4	7
hsa-miR-593-3p	MIMAT0004802	13	9	6	13	7	3	7	11	8	12	13	8
hsa-miR-595	MIMAT0003263	10	6	11	6	3	5	3	9	12	7	5	4
hsa-miR-596	MIMAT0003264	2	12	7	6	8	6	6	6	9	10	3	8
hsa-miR-597-5p	MIMAT0003265	10	15	15	18	17	14	12	15	23	18	18	14
hsa-miR-598-3p	MIMAT0003266	16	14	20	28	31	26	15	16	15	28	33	35
hsa-miR-599	MIMAT0003267	3	1	3	3	2	5	1	3	3	2	3	4
hsa-miR-600	MIMAT0003268	5	3	7	10	3	3	6	7	5	8	6	6
hsa-miR-601	MIMAT0003269	6	6	2	5	5	7	5	5	7	4	5	3
hsa-miR-603	MIMAT0003271	1	1	1	1	1	1	1	1	1	1	1	1
hsa-miR-604	MIMAT0003272	3	3	1	6	10	2	2	5	7	4	6	6
hsa-miR-605-5p	MIMAT0003273	2	11	10	9	4	9	8	10	8	8	11	11
hsa-miR-606	MIMAT0003274	4	8	6	6	3	2	6	15	7	6	9	5
hsa-miR-607	MIMAT0003275	13	13	15	9	12	8	9	10	7	16	17	11
hsa-miR-608	MIMAT0003276	5	14	17	15	10	7	6	12	7	11	15	10
hsa-miR-610	MIMAT0003278	11	14	6	7	12	5	5	9	8	11	12	7
hsa-miR-612	MIMAT0003280	41	29	30	40	29	23	33	31	33	36	34	35
hsa-miR-613	MIMAT0003281	10	7	8	8	9	8	4	11	4	6	5	16
hsa-miR-614	MIMAT0003282	6	5	4	7	4	3	1	12	4	5	6	5
hsa-miR-615-3p	MIMAT0003283	14	14	13	23	18	14	4	12	16	17	15	29
hsa-miR-615-5p	MIMAT0004804	9	10	5	17	5	10	4	8	3	7	6	7
hsa-miR-616-3p	MIMAT0004805	6	8	5	5	3	3	5	3	3	9	3	3
hsa-miR-617	MIMAT0003286	5	9	11	10	7	4	7	7	5	10	7	5
hsa-miR-619-3p	MIMAT0003288	5	9	7	7	5	7	5	12	12	11	3	3
hsa-miR-620	MIMAT0003289	4	5	10	9	7	3	4	7	7	3	16	7
hsa-miR-624-3p	MIMAT0004807	3	6	6	4	5	4	1	4	5	4	3	6
hsa-miR-625-5p	MIMAT0003294	6	16	12	14	4	8	13	11	11	8	11	11
hsa-miR-626	MIMAT0003295	5	17	16	20	13	13	12	22	12	17	18	14
hsa-miR-627-3p	MIMAT0026623	13	19	13	16	15	10	14	14	7	24	17	13
hsa-miR-627-5p	MIMAT0003296	1	1	1	1	1	1	1	1	1	1	1	1
hsa-miR-628-3p	MIMAT0003297	9	5	13	8	4	5	4	6	9	8	4	4
hsa-miR-628-5p	MIMAT0004809	18	25	21	12	14	10	19	26	19	20	15	14
hsa-miR-629-5p	MIMAT0004810	7	14	12	13	16	6	5	14	12	9	15	11
hsa-miR-630	MIMAT0003299	7	8	7	11	6	5	11	6	9	3	6	17
hsa-miR-631	MIMAT0003300	4	12	8	10	7	5	4	7	5	5	4	6
hsa-miR-637	MIMAT0003307	1	4	2	6	5	3	4	4	8	4	6	7
hsa-miR-638	MIMAT0003308	2	3	3	7	13	3	7	11	8	4	10	9
hsa-miR-639	MIMAT0003309	7	15	8	7	13	9	3	17	13	12	16	15
hsa-miR-640	MIMAT0003310	12	11	11	14	15	8	10	20	8	15	16	10
hsa-miR-641	MIMAT0003311	4	8	3	5	6	2	4	2	3	3	2	4
hsa-miR-642a-3p	MIMAT0020924	6	7	5	6	1	2	2	2	7	5	4	9
hsa-miR-642a-5p	MIMAT0003312	16	19	42	22	37	27	37	44	44	31	31	24
hsa-miR-643	MIMAT0003313	3	10	8	6	9	3	1	6	5	12	9	11
hsa-miR-644a	MIMAT0003314	16	17	11	22	9	14	9	11	13	20	14	14
hsa-miR-648	MIMAT0003318	9	8	8	9	6	7	4	8	6	4	16	2
hsa-miR-649	MIMAT0003319	3	8	10	5	4	2	3	8	6	3	6	6
hsa-miR-650	MIMAT0003320	8	13	15	10	8	5	6	17	13	12	16	7
hsa-miR-6503-3p	MIMAT0025463	5	7	12	11	2	4	8	5	6	8	11	7
hsa-miR-6503-5p	MIMAT0025462	8	11	25	22	16	13	11	13	15	9	21	15
hsa-miR-651-3p	MIMAT0026624	2	5	5	4	6	3	3	3	5	11	10	7
hsa-miR-651-5p	MIMAT0003321	13	27	18	18	21	9	10	11	15	20	15	29
hsa-miR-6511a-3p	MIMAT0025479	3	8	9	7	4	4	7	7	4	3	5	4
hsa-miR-6511a-5p	MIMAT0025478	5	4	8	5	8	5	9	9	9	7	8	7
hsa-miR-652-3p	MIMAT0003322	10	13	12	19	9	6	10	12	8	11	9	6
hsa-miR-652-5p	MIMAT0022709	6	10	4	9	12	5	4	6	5	10	10	10
hsa-miR-654-3p	MIMAT0004814	6	3	4	9	5	1	5	6	5	10	5	5
hsa-miR-654-5p	MIMAT0003330	4	7	9	5	11	5	5	7	3	3	4	10
hsa-miR-655-3p	MIMAT0003331	5	4	4	4	1	3	2	7	8	7	7	5
hsa-miR-656-3p	MIMAT0003332	6	5	3	8	7	6	1	9	11	11	7	9
hsa-miR-660-3p	MIMAT0022711	11	11	7	9	13	6	6	12	12	12	11	15
hsa-miR-660-5p	MIMAT0003338	26	39	48	44	43	40	27	40	27	67	52	63
hsa-miR-661	MIMAT0003324	5	6	9	6	3	3	6	5	11	12	8	10
hsa-miR-663a	MIMAT0003326	4	4	8	4	12	5	4	8	8	5	6	9
hsa-miR-664a-3p	MIMAT0005949	16	24	21	25	18	12	13	25	13	15	18	18
hsa-miR-664b-3p	MIMAT0022272	6	7	8	3	6	3	5	8	6	7	8	16
hsa-miR-664b-5p	MIMAT0022271	2	9	1	3	4	1	3	2	5	5	6	3
hsa-miR-665	MIMAT0004952	2	7	13	11	8	7	4	8	10	7	9	11
hsa-miR-671-3p	MIMAT0004819	5	9	9	7	4	4	4	9	4	5	3	6
hsa-miR-671-5p	MIMAT0003880	4	7	11	10	12	4	5	9	8	7	8	9
hsa-miR-6720-3p	MIMAT0025851	4	12	7	11	9	4	5	7	7	6	9	8
hsa-miR-6721-5p	MIMAT0025852	38	26	36	27	28	23	44	46	26	29	31	22
hsa-miR-6724-5p	MIMAT0025856	17	16	14	18	16	12	9	23	22	17	21	19
hsa-miR-675-5p	MIMAT0004284	1	4	2	7	9	1	1	6	9	1	4	4
hsa-miR-7-5p	MIMAT0000252	47	31	42	77	44	37	20	34	20	40	60	48
hsa-miR-708-5p	MIMAT0004926	3	2	6	3	5	3	2	4	4	2	6	2
hsa-miR-744-5p	MIMAT0004945	10	6	12	12	14	9	8	9	7	14	10	9
hsa-miR-758-3p+hsa-miR-411-3p	MIMAT0003879	6	5	3	3	6	10	6	6	10	5	4	5
hsa-miR-758-5p	MIMAT0022929	5	6	4	7	8	8	5	4	4	4	7	7
hsa-miR-760	MIMAT0004957	1	6	7	7	4	1	5	9	4	5	3	3
hsa-miR-761	MIMAT0010364	2	9	4	9	10	9	5	9	9	7	3	9
hsa-miR-764	MIMAT0010367	11	23	18	21	14	12	11	20	10	18	18	25
hsa-miR-765	MIMAT0003945	7	12	7	14	14	8	8	11	14	7	9	7
hsa-miR-766-3p	MIMAT0003888	7	11	21	15	19	14	2	3	10	22	12	10
hsa-miR-766-5p	MIMAT0022714	6	5	4	5	5	5	4	7	5	6	5	5
hsa-miR-767-3p	MIMAT0003883	3	3	7	4	5	4	6	7	1	5	2	7
hsa-miR-767-5p	MIMAT0003882	4	12	7	12	9	8	7	8	14	11	7	11
hsa-miR-769-3p	MIMAT0003887	1	10	7	11	8	5	4	7	4	7	8	6
hsa-miR-769-5p	MIMAT0003886	52	31	48	45	26	30	17	19	17	30	30	32
hsa-miR-770-5p	MIMAT0003948	7	8	8	4	3	6	3	9	5	8	2	12
hsa-miR-802	MIMAT0004185	10	11	15	13	9	12	11	12	15	13	16	23
hsa-miR-873-3p	MIMAT0022717	14	5	16	23	20	23	25	22	21	16	16	19
hsa-miR-873-5p	MIMAT0004953	5	6	4	19	13	6	1	7	2	15	14	15
hsa-miR-874-3p	MIMAT0004911	3	4	2	3	3	2	2	6	9	5	5	2
hsa-miR-874-5p	MIMAT0026718	13	10	6	15	8	9	3	6	8	9	5	8
hsa-miR-875-3p	MIMAT0004923	6	7	10	5	7	4	3	7	5	5	7	4
hsa-miR-876-3p	MIMAT0004925	9	12	7	10	7	3	7	11	6	6	9	4
hsa-miR-876-5p	MIMAT0004924	6	3	5	8	7	2	1	8	5	8	9	7
hsa-miR-877-5p	MIMAT0004949	10	10	11	17	18	6	10	17	6	18	12	13
hsa-miR-885-3p	MIMAT0004948	3	3	11	12	4	5	8	8	5	9	6	13
hsa-miR-885-5p	MIMAT0004947	7	2	9	8	4	4	5	8	7	9	9	7
hsa-miR-887-3p	MIMAT0004951	8	2	2	3	3	3	5	9	4	6	4	4
hsa-miR-887-5p	MIMAT0026720	13	21	21	10	10	10	11	22	14	21	10	26
hsa-miR-888-5p	MIMAT0004916	10	25	12	13	16	10	11	17	25	22	20	30
hsa-miR-889-3p	MIMAT0004921	8	7	12	15	4	9	12	6	9	8	6	4
hsa-miR-890	MIMAT0004912	8	8	5	13	5	4	6	8	5	8	3	9
hsa-miR-891a-5p	MIMAT0004902	11	14	13	20	7	5	9	10	13	14	18	9
hsa-miR-891b	MIMAT0004913	5	11	9	13	10	8	7	10	9	12	11	6
hsa-miR-892a	MIMAT0004907	6	7	6	13	4	5	6	12	6	7	8	8
hsa-miR-892b	MIMAT0004918	5	7	4	8	5	6	2	5	6	6	7	7
hsa-miR-9-5p	MIMAT0000441	34	36	48	582	617	438	9	11	9	258	230	315
hsa-miR-922	MIMAT0004972	6	9	6	9	7	12	8	7	7	9	5	10
hsa-miR-924	MIMAT0004974	2	2	1	2	1	1	3	2	1	5	2	1
hsa-miR-92a-1-5p	MIMAT0004507	27	34	47	15	17	13	11	16	13	8	6	9
hsa-miR-92a-3p	MIMAT0000092	339	281	398	165	146	70	80	158	100	103	78	92
hsa-miR-92b-3p	MIMAT0003218	40	32	68	67	48	28	8	8	12	50	29	29
hsa-miR-93-5p	MIMAT0000093	1046	1332	1576	1594	1106	927	1105	1619	1032	932	666	822
hsa-miR-933	MIMAT0004976	10	9	12	4	6	7	10	8	9	7	7	2
hsa-miR-934	MIMAT0004977	12	12	10	11	8	5	7	14	10	7	7	6
hsa-miR-935	MIMAT0004978	4	4	2	3	4	4	2	4	2	2	4	1
hsa-miR-936	MIMAT0004979	4	9	7	6	5	3	8	15	7	14	12	10
hsa-miR-937-3p	MIMAT0004980	10	12	11	13	13	3	8	12	8	9	16	13
hsa-miR-939-5p	MIMAT0004982	10	10	8	13	14	8	4	14	18	9	13	19
hsa-miR-940	MIMAT0004983	17	9	13	19	14	16	3	12	9	7	11	8
hsa-miR-941	MIMAT0004984	4	10	5	7	2	10	2	3	9	5	7	9
hsa-miR-942-3p	MIMAT0026734	1	2	4	3	3	2	1	7	1	7	2	4
hsa-miR-942-5p	MIMAT0004985	10	13	13	18	11	4	16	22	12	14	12	18
hsa-miR-944	MIMAT0004987	6	13	7	5	7	7	8	7	9	13	7	12
hsa-miR-95-3p	MIMAT0000094	8	12	12	22	18	19	10	24	11	22	17	18
hsa-miR-96-5p	MIMAT0000095	14	21	29	89	95	45	14	33	25	66	88	59
hsa-miR-98-3p	MIMAT0022842	3	5	7	2	5	9	8	7	3	3	3	5
hsa-miR-98-5p	MIMAT0000096	22	19	25	55	67	27	105	135	94	45	34	31
hsa-miR-99a-5p	MIMAT0000097	763	786	1188	567	559	348	33	51	43	575	499	562
hsa-miR-99b-5p	MIMAT0000689	436	418	629	411	270	228	647	1153	763	326	199	224
